# Supplementary material for: 2-{[(4-Methoxy­phen­yl)dimethyl­silyl]meth­yl}isoindoline-1,3-dione
Source: Acta Crystallogr Sect E Struct Rep Online. 2009 Dec 24;66(Pt 1):o219–20. doi: 10.1107/S1600536809054129 (PMC2980072; doi:10.1107/S1600536809054129)
Supplement: Supplementary file 2 [file e-66-0o219-Isup2.hkl]

# 
# h,k,l, Fc-squared, Fo-squared, sigma(Fo-squared) and status flag 
# 
data_I
_shelx_title ' SCAN_0M IN P2(1)/C' 
_shelx_refln_list_code          4 
_shelx_F_calc_maximum      235.42 
_exptl_crystal_F_000       688.00 
_reflns_d_resolution_high  0.8191 
 
loop_ 
 _symmetry_equiv_pos_as_xyz 
 'x, y, z' 
 '-x, y+1/2, -z+1/2' 
 '-x, -y, -z' 
 'x, -y-1/2, z-1/2' 
 
_cell_length_a    10.2713 
_cell_length_b    14.0609 
_cell_length_c    12.0693 
_cell_angle_alpha  90.000 
_cell_angle_beta  103.355 
_cell_angle_gamma  90.000 
 
_shelx_F_squared_multiplier     1.000 
 
loop_ 
 _refln_index_h 
 _refln_index_k 
 _refln_index_l 
 _refln_F_squared_calc 
 _refln_F_squared_meas 
 _refln_F_squared_sigma 
 _refln_observed_status 
   2   0   0        3.63        3.30      1.01 o 
   3   0   0     1523.07     1496.00     36.55 o 
   4   0   0     2014.43     2065.30     46.00 o 
   5   0   0      319.11      306.51     12.57 o 
   6   0   0      153.64      139.37     13.94 o 
   7   0   0       21.94       14.53      5.94 o 
   8   0   0     1083.10     1068.27     33.90 o 
   9   0   0      451.20      456.13     18.39 o 
  10   0   0        2.09        4.11      5.17 o 
  11   0   0       15.30       11.41      7.35 o 
  12   0   0       79.96       72.81     11.12 o 
   1   1   0      470.60      329.73     20.32 o 
   2   1   0     2093.67     2220.45     26.76 o 
   3   1   0      446.57      448.92      6.35 o 
   4   1   0      139.51      142.61      2.77 o 
   5   1   0       93.14       87.68      3.24 o 
   6   1   0      160.22      167.60      5.98 o 
   7   1   0        4.02        5.87      2.62 o 
   8   1   0        0.38       -0.71      3.11 o 
   9   1   0       23.05       16.68      4.29 o 
  10   1   0        0.02        1.20      3.94 o 
  11   1   0       54.28       72.38      6.89 o 
  12   1   0       11.17        7.34      5.58 o 
   0   2   0     2653.79     2663.87     50.22 o 
   1   2   0     9051.27     7876.44    115.83 o 
   2   2   0     3324.33     3289.74     39.27 o 
   3   2   0     1436.81     1441.67     17.66 o 
   4   2   0     1196.10     1249.19     15.62 o 
   5   2   0      183.38      164.14      4.03 o 
   6   2   0       50.30       59.04      2.80 o 
   7   2   0        8.05        7.71      3.21 o 
   8   2   0      132.41      126.52      6.25 o 
   9   2   0        0.45        3.84      3.57 o 
  10   2   0      438.68      441.72     13.61 o 
  11   2   0       46.01       34.41      7.36 o 
  12   2   0        6.69       14.05      5.81 o 
   1   3   0      272.94      288.26      4.63 o 
   2   3   0     2421.31     2545.57     32.32 o 
   3   3   0     2783.45     2946.47     35.49 o 
   4   3   0      281.86      312.64      4.90 o 
   5   3   0      479.50      525.48      8.82 o 
   6   3   0       11.77       12.71      1.76 o 
   7   3   0        2.44        1.74      1.57 o 
   8   3   0       84.80       87.79      7.92 o 
   9   3   0       50.46       47.46      5.00 o 
  10   3   0      313.53      337.40     14.52 o 
  11   3   0        1.41        2.53      4.80 o 
   0   4   0      360.12      408.48      8.96 o 
   1   4   0      121.71      123.00      3.00 o 
   2   4   0        0.02        0.15      1.04 o 
   3   4   0        0.03        1.05      1.06 o 
   4   4   0        5.67        6.16      1.21 o 
   5   4   0      644.02      651.23     10.05 o 
   6   4   0       24.60       24.99      1.73 o 
   7   4   0        5.13        6.29      1.95 o 
   8   4   0        1.38        1.47      3.03 o 
   9   4   0       84.05       75.18      5.58 o 
  10   4   0        1.90       -3.39      3.97 o 
  11   4   0        0.00       -2.99      4.77 o 
   1   5   0     2140.58     2243.07     30.66 o 
   2   5   0     2652.46     2957.07     46.33 o 
   3   5   0      130.48      130.18      3.27 o 
   4   5   0      262.51      246.89      5.51 o 
   5   5   0     1376.33     1507.90     27.08 o 
   6   5   0      221.51      206.64      5.79 o 
   7   5   0       14.52       17.76      1.94 o 
   8   5   0      149.26      152.24      6.01 o 
   9   5   0      434.70      453.76     15.12 o 
  10   5   0        0.41       -0.13      3.94 o 
  11   5   0        3.02        0.75      4.69 o 
   0   6   0      271.93      327.07      9.29 o 
   1   6   0      336.01      384.93     12.27 o 
   2   6   0      694.34      750.15     14.33 o 
   3   6   0      407.24      454.78     13.06 o 
   4   6   0       61.18       47.48      2.57 o 
   5   6   0       80.65       67.24      3.32 o 
   6   6   0      819.03      770.53     20.82 o 
   7   6   0       67.41       72.07      4.84 o 
   8   6   0       63.95       58.46      4.93 o 
   9   6   0        0.10       -3.86      3.87 o 
  10   6   0       22.56       15.81      8.02 o 
  11   6   0        2.07        0.79      5.73 o 
   1   7   0     1227.54     1378.47     28.03 o 
   2   7   0      139.71      169.00      5.77 o 
   4   7   0      328.36      376.27      8.84 o 
   5   7   0      184.23      206.23      7.08 o 
   6   7   0        0.19       -2.41      2.41 o 
   7   7   0      381.51      370.07     11.14 o 
   8   7   0       50.66       51.75      6.27 o 
   9   7   0      289.57      263.50     11.55 o 
  10   7   0        0.81       -4.46      4.46 o 
  11   7   0        1.30       -0.31      5.60 o 
   0   8   0      689.12      671.89     22.17 o 
   1   8   0      459.98      433.19     10.90 o 
   2   8   0      218.11      191.03      7.98 o 
   3   8   0      174.48      159.85      5.74 o 
   4   8   0       29.78       25.00      3.10 o 
   5   8   0      214.49      213.06      9.80 o 
   6   8   0      372.67      409.24     11.43 o 
   7   8   0     1367.01     1326.96     28.76 o 
   8   8   0       71.77       66.65      5.37 o 
   9   8   0       13.21        9.47      7.25 o 
  10   8   0       23.37       25.59      5.98 o 
   1   9   0      393.40      413.65     10.79 o 
   2   9   0      506.05      530.23     20.92 o 
   3   9   0       26.27       18.47      3.62 o 
   4   9   0      132.50      121.72      5.60 o 
   5   9   0       57.39       56.25      4.31 o 
   6   9   0      216.84      234.61      7.97 o 
   7   9   0        1.29        3.73      3.09 o 
   8   9   0       90.61      105.30     10.10 o 
   9   9   0        9.99       17.68      7.69 o 
  10   9   0        0.97       -0.35      5.14 o 
   0  10   0      127.61      145.73      8.78 o 
   1  10   0      210.97      180.53      6.78 o 
   2  10   0       54.37       41.82      3.99 o 
   3  10   0     1077.89     1132.99     24.86 o 
   4  10   0      652.88      611.49     25.62 o 
   5  10   0      127.57      130.57      6.22 o 
   6  10   0        3.82        3.20      3.14 o 
   7  10   0        0.35        2.41      3.51 o 
   8  10   0       95.51       92.97      6.25 o 
   9  10   0      110.05      109.58      7.87 o 
   1  11   0        2.25        0.06      2.87 o 
   2  11   0       24.20       25.38      3.79 o 
   3  11   0      175.70      186.91      7.49 o 
   4  11   0       63.81       66.66      8.64 o 
   5  11   0        3.22        0.06      3.01 o 
   6  11   0        3.62        2.51      3.31 o 
   7  11   0        6.08        4.58      3.42 o 
   8  11   0       33.73       25.45      6.07 o 
   9  11   0        5.45       11.39      5.07 o 
   0  12   0      194.38      205.61     11.42 o 
   1  12   0        3.17        3.04      3.28 o 
   2  12   0      609.73      596.83     15.72 o 
   3  12   0       50.29       48.42      5.33 o 
   4  12   0      379.85      335.10     10.69 o 
   5  12   0       99.06      101.56      8.12 o 
   6  12   0       75.28       80.98      7.74 o 
   7  12   0        5.37        6.77      4.35 o 
   8  12   0       15.74       16.81      4.57 o 
   1  13   0        1.18       -1.05      3.00 o 
   2  13   0      305.52      303.66     10.62 o 
   3  13   0        1.19        0.47      3.51 o 
   4  13   0       13.93       18.80      4.27 o 
   5  13   0        2.74        6.20      3.63 o 
   6  13   0       22.98       20.12      4.47 o 
   7  13   0       19.31       28.71      5.11 o 
   0  14   0        0.19        4.71     11.20 o 
   1  14   0        7.18        7.44      3.73 o 
   2  14   0        8.17        9.00      3.93 o 
   3  14   0        7.69        9.85      4.09 o 
   4  14   0       10.18       11.90      4.24 o 
   5  14   0       14.83       13.90      4.40 o 
   6  14   0        3.10        5.19      4.55 o 
   7  14   0        4.31       12.60      5.66 o 
   1  15   0       40.97       37.23      5.31 o 
   2  15   0       29.38       25.43      8.07 o 
   3  15   0        0.02        1.49      4.12 o 
   4  15   0        3.26       10.56      4.94 o 
   5  15   0       11.98        8.73      5.42 o 
   0  16   0       18.13       12.85     12.80 o 
   1  16   0       32.28       39.53      5.76 o 
   2  16   0       20.17       21.90      6.59 o 
   3  16   0       33.52       44.83      6.20 o 
   4  16   0       42.57       63.20      8.05 o 
   1  17   0        2.90        6.42      5.24 o 
 -12   1   1        3.14        5.79      5.56 o 
 -11   1   1        1.79        7.80      4.73 o 
 -10   1   1       11.94        6.52      4.21 o 
  -9   1   1       40.63       42.48      4.85 o 
  -8   1   1      120.93      114.44      8.05 o 
  -7   1   1      240.14      236.56      7.85 o 
  -6   1   1      682.06      697.63     15.80 o 
  -5   1   1     2777.26     2920.69     50.36 o 
  -4   1   1       75.31       89.03      2.19 o 
  -3   1   1     1012.77     1061.33     13.28 o 
  -2   1   1     1313.92     1326.45     15.42 o 
  -1   1   1     6236.89     5524.64    151.49 o 
   1   1   1     3261.60     3250.73     46.62 o 
   2   1   1      170.59      162.36      2.89 o 
   3   1   1     3248.86     3268.43     46.52 o 
   4   1   1      128.63      107.52      2.02 o 
   5   1   1       59.18       62.88      2.01 o 
   6   1   1       91.61      101.19      3.59 o 
   7   1   1       62.82       66.95      5.07 o 
   8   1   1      147.25      149.69      6.75 o 
   9   1   1      109.92       96.41      6.60 o 
  10   1   1        0.13       -0.43      3.94 o 
  11   1   1      143.68      147.94      8.67 o 
 -12   2   1        0.52        5.73      5.37 o 
 -11   2   1        0.14       -3.15      4.46 o 
 -10   2   1        1.95        3.34      3.94 o 
  -9   2   1      257.73      258.00      9.54 o 
  -8   2   1      116.35      117.72      6.12 o 
  -7   2   1        7.44        9.12      2.28 o 
  -6   2   1       45.42       35.25      2.48 o 
  -5   2   1     1355.47     1424.26     23.24 o 
  -4   2   1      272.12      315.63      5.14 o 
  -3   2   1      487.79      523.72      6.66 o 
  -2   2   1      338.44      351.52      5.55 o 
  -1   2   1    11419.91    10007.80    197.90 o 
   0   2   1       75.67       76.93      1.77 o 
   1   2   1      324.02      361.12      5.13 o 
   2   2   1      188.53      213.93      3.28 o 
   3   2   1      914.65      893.37     11.85 o 
   4   2   1       56.06       56.28      1.69 o 
   5   2   1      101.84      100.93      2.48 o 
   6   2   1      180.46      182.31      4.47 o 
   7   2   1      390.85      362.56      8.55 o 
   8   2   1      128.72      120.59      6.07 o 
   9   2   1      145.31      152.33     10.13 o 
  10   2   1        8.78        9.46      4.48 o 
  11   2   1       49.37       46.94      8.25 o 
 -12   3   1       19.50       22.83      6.74 o 
 -11   3   1        0.01       -0.60      4.48 o 
 -10   3   1       23.94       22.80      4.82 o 
  -9   3   1        5.24        3.27      3.65 o 
  -8   3   1      482.47      500.39     13.33 o 
  -7   3   1       27.12       18.16      2.24 o 
  -6   3   1      874.06      923.27     15.92 o 
  -5   3   1      517.77      517.52      8.14 o 
  -4   3   1      677.20      764.26     10.07 o 
  -3   3   1        9.52       14.20      1.12 o 
  -2   3   1     1638.25     1566.47     21.47 o 
  -1   3   1      585.46      636.50      9.27 o 
   0   3   1      576.15      550.71     11.58 o 
   1   3   1      135.60      123.80      2.68 o 
   2   3   1        0.31        1.52      0.78 o 
   3   3   1     2579.78     2614.29     33.20 o 
   4   3   1       58.13       65.16      2.07 o 
   5   3   1      260.97      243.79      4.47 o 
   6   3   1      522.81      542.40      9.25 o 
   7   3   1       25.91       25.92      2.07 o 
   8   3   1       88.73       99.70      4.60 o 
   9   3   1        5.28        7.85      3.90 o 
  10   3   1       69.31       75.55      6.43 o 
  11   3   1       22.59       23.02      5.54 o 
 -12   4   1       12.96       17.82      6.68 o 
 -11   4   1      123.05      114.48      8.04 o 
 -10   4   1        4.65       11.22      4.38 o 
  -9   4   1        2.98        5.71      3.59 o 
  -8   4   1       99.78       98.62      6.80 o 
  -7   4   1      570.13      588.43     12.81 o 
  -6   4   1      222.68      230.10      4.58 o 
  -5   4   1       70.69       66.20      2.45 o 
  -4   4   1      315.35      326.25      5.72 o 
  -3   4   1     4770.67     5125.84     70.82 o 
  -2   4   1      503.88      508.84      7.89 o 
  -1   4   1     3595.49     3758.75     53.85 o 
   0   4   1     1056.61     1128.70     15.75 o 
   1   4   1        1.47        1.04      0.92 o 
   2   4   1      153.05      156.76      2.95 o 
   3   4   1      544.94      587.76      8.85 o 
   5   4   1     4325.05     4480.91     60.16 o 
   6   4   1     1319.28     1355.69     20.89 o 
   7   4   1      159.66      149.92      7.32 o 
   8   4   1      277.79      268.44      7.77 o 
   9   4   1       13.96       19.87      4.10 o 
  10   4   1        0.68        4.02      4.31 o 
  11   4   1        0.10       -2.37      4.59 o 
 -11   5   1        2.36       13.84      4.95 o 
 -10   5   1        0.69        0.34      3.84 o 
  -9   5   1        3.19        9.25      4.35 o 
  -8   5   1       42.15       45.13      5.77 o 
  -7   5   1      347.87      327.20      7.14 o 
  -6   5   1       41.53       36.16      2.27 o 
  -5   5   1      767.47      762.39     13.59 o 
  -4   5   1      601.66      596.56     10.86 o 
  -3   5   1       52.42       70.69      2.58 o 
  -2   5   1      231.55      235.97      4.87 o 
  -1   5   1       22.46       37.40      2.89 o 
   0   5   1      313.32      329.10      5.56 o 
   1   5   1      795.02      858.94     12.47 o 
   2   5   1      317.97      351.00      6.34 o 
   3   5   1      782.32      878.98     14.72 o 
   4   5   1      199.23      194.68      4.35 o 
   5   5   1       25.31       25.05      2.31 o 
   6   5   1        0.01       -1.30      1.64 o 
   7   5   1        0.72       -1.86      2.10 o 
   8   5   1        5.86        5.47      2.79 o 
   9   5   1       32.13       29.16      4.40 o 
  10   5   1       15.67       15.49      4.81 o 
  11   5   1       30.36       31.72      8.90 o 
 -11   6   1       75.41       73.94      8.13 o 
 -10   6   1       94.36       91.43     15.73 o 
  -9   6   1       55.90       41.12      5.66 o 
  -8   6   1      228.05      230.50     10.32 o 
  -7   6   1        0.76        3.91      2.76 o 
  -6   6   1      139.84      136.55      4.44 o 
  -5   6   1      448.99      460.61      9.26 o 
  -4   6   1      356.54      333.35     12.15 o 
  -3   6   1      933.77      985.50     20.93 o 
  -2   6   1      705.70      839.83     17.75 o 
  -1   6   1        7.19        5.87      2.38 o 
   0   6   1      644.26      696.94     15.00 o 
   1   6   1       45.30       59.34      2.70 o 
   2   6   1     7028.45     7131.85    119.78 o 
   3   6   1      179.14      148.11      4.02 o 
   4   6   1     1434.91     1570.11     31.40 o 
   5   6   1      512.24      502.51     10.68 o 
   6   6   1        6.92       12.10      3.44 o 
   7   6   1      290.78      272.72      8.83 o 
   8   6   1        2.71        2.30      3.07 o 
   9   6   1       27.40       30.87      5.48 o 
  10   6   1       93.13       96.30     17.63 o 
  11   6   1        0.69       10.83     11.89 o 
 -11   7   1        0.11       -3.47      5.64 o 
 -10   7   1       20.61       21.41      5.58 o 
  -9   7   1        6.86        4.15      4.21 o 
  -8   7   1        4.09       -1.54      3.21 o 
  -7   7   1        2.07       -0.30      2.61 o 
  -6   7   1       29.84       22.02      2.95 o 
  -5   7   1      197.53      190.18      6.74 o 
  -4   7   1        1.97        2.77      2.39 o 
  -3   7   1      506.42      532.97     14.56 o 
  -2   7   1      182.49      158.95      5.53 o 
  -1   7   1        0.78        0.33      2.38 o 
   0   7   1       70.72       78.65      3.80 o 
   1   7   1        6.40        8.18      2.13 o 
   2   7   1      387.79      406.61     10.07 o 
   3   7   1       85.37       96.62      3.74 o 
   4   7   1       10.85       10.41      2.00 o 
   5   7   1      118.98      113.02      4.72 o 
   6   7   1       14.30        7.33      3.22 o 
   7   7   1       17.40       19.04      4.05 o 
   8   7   1        2.22       -0.52      3.17 o 
   9   7   1       17.36       19.03      5.05 o 
  10   7   1        0.02        7.03      5.15 o 
 -10   8   1        0.21        4.22      5.16 o 
  -9   8   1       11.30        9.14      4.59 o 
  -8   8   1        7.90        7.68      3.85 o 
  -7   8   1      243.10      241.14      7.87 o 
  -6   8   1      325.42      305.26     11.67 o 
  -5   8   1      427.28      418.51     12.76 o 
  -4   8   1       42.48       36.83      4.69 o 
  -3   8   1       81.04       84.22      4.48 o 
  -2   8   1       15.07       18.89      2.74 o 
  -1   8   1      164.04      195.16      7.77 o 
   0   8   1      418.34      442.73     11.08 o 
   1   8   1       62.27       74.78      6.66 o 
   2   8   1      180.04      221.14      6.83 o 
   3   8   1      381.55      427.03     12.32 o 
   4   8   1       30.67       29.99      2.67 o 
   5   8   1       12.54       11.13      2.40 o 
   6   8   1        6.74        7.68      2.97 o 
   7   8   1       13.76       21.74      4.19 o 
   8   8   1      278.41      235.09     17.22 o 
   9   8   1       26.30       15.09      5.28 o 
  10   8   1        5.96        8.96      8.24 o 
 -10   9   1        9.55       16.96      5.92 o 
  -9   9   1        6.01       11.22      5.01 o 
  -8   9   1       41.66       29.92      6.53 o 
  -7   9   1       15.18       16.59      3.46 o 
  -6   9   1      221.60      206.52      7.22 o 
  -5   9   1        0.10       -2.97      2.97 o 
  -4   9   1       80.38       84.44      4.90 o 
  -3   9   1       13.55       11.71      2.82 o 
  -2   9   1       71.54       85.32      4.73 o 
  -1   9   1      502.37      550.41     16.76 o 
   0   9   1       25.95       38.61      4.15 o 
   1   9   1       25.16       20.55      2.97 o 
   2   9   1      310.68      315.94     10.56 o 
   3   9   1      207.03      194.35      6.77 o 
   4   9   1      382.98      395.88      9.42 o 
   5   9   1      261.72      240.84      7.99 o 
   6   9   1       72.95       88.27      5.85 o 
   7   9   1       67.61       79.95      6.91 o 
   8   9   1        1.08        6.58      3.59 o 
   9   9   1       13.27       14.04      4.77 o 
  10   9   1        0.14        9.40     10.29 o 
 -10  10   1       13.66       12.18      6.00 o 
  -9  10   1       16.88       11.24      6.00 o 
  -8  10   1      226.23      224.64      9.67 o 
  -7  10   1       21.37       18.91      4.08 o 
  -6  10   1       51.21       39.19      4.23 o 
  -5  10   1      120.26      132.53      6.30 o 
  -4  10   1       43.77       37.80      3.93 o 
  -3  10   1      274.70      266.98      9.11 o 
  -2  10   1       83.07       85.82      6.27 o 
  -1  10   1      217.57      239.39      8.03 o 
   0  10   1      147.70      139.80      5.97 o 
   1  10   1      540.52      481.50     12.56 o 
   2  10   1       11.55       11.54      2.92 o 
   3  10   1      203.26      184.37     13.00 o 
   4  10   1       72.29       65.46      4.65 o 
   5  10   1       69.00       64.11      4.67 o 
   6  10   1       27.67       25.26      3.98 o 
   7  10   1        0.12       -0.46      3.52 o 
   8  10   1        3.30        8.59      3.79 o 
   9  10   1        4.93        2.39     13.26 o 
  -9  11   1       33.84       26.47      5.74 o 
  -8  11   1       28.18       28.63      4.67 o 
  -7  11   1        8.88        7.32      3.28 o 
  -6  11   1       14.52       14.36      3.70 o 
  -5  11   1        4.50        5.71      3.38 o 
  -4  11   1      367.09      347.80     10.61 o 
  -3  11   1       54.86       50.17      4.57 o 
  -2  11   1       34.47       32.81      3.95 o 
  -1  11   1      756.61      711.82     23.57 o 
   0  11   1       29.63       30.59      3.92 o 
   1  11   1       79.27       85.78      5.34 o 
   2  11   1        2.11        5.08      3.07 o 
   3  11   1      744.56      713.85     17.37 o 
   4  11   1      102.97      101.75      7.39 o 
   5  11   1      350.23      346.37     10.71 o 
   6  11   1       74.41       63.69      5.87 o 
   7  11   1        8.69        8.72      4.26 o 
   8  11   1        4.32        2.84      3.75 o 
   9  11   1        8.75        7.97      6.58 o 
  -8  12   1       40.17       50.44      7.85 o 
  -7  12   1       45.88       47.12      4.85 o 
  -6  12   1       62.69       61.64      5.42 o 
  -5  12   1       29.25       35.18      4.73 o 
  -4  12   1      247.09      222.55      8.76 o 
  -3  12   1       24.59       26.81      4.22 o 
  -2  12   1        3.01        1.40      3.25 o 
  -1  12   1       89.77       77.44      5.48 o 
   0  12   1      467.18      454.33     12.86 o 
   1  12   1       41.09       49.95      4.71 o 
   2  12   1      423.40      374.94     11.40 o 
   3  12   1        3.28        6.83      4.42 o 
   4  12   1       13.64       12.97      3.89 o 
   5  12   1      107.41      103.67      6.28 o 
   6  12   1       17.54       17.33      4.15 o 
   7  12   1       35.82       40.69      5.70 o 
   8  12   1       58.81       81.03     11.84 o 
  -8  13   1        1.53       12.12      4.77 o 
  -7  13   1       26.61       25.87      4.92 o 
  -6  13   1       22.10       32.82      5.41 o 
  -5  13   1      104.98       91.66      9.04 o 
  -4  13   1        4.58        3.03      3.35 o 
  -3  13   1       16.11        7.49      3.71 o 
  -2  13   1       34.39       20.22      4.30 o 
  -1  13   1       19.86       22.29      5.28 o 
   0  13   1      124.48      138.13      7.08 o 
   1  13   1        1.64        0.96      3.23 o 
   2  13   1        9.88       16.41      3.99 o 
   3  13   1      404.56      377.13     11.89 o 
   4  13   1       20.30       23.15      4.42 o 
   5  13   1        1.56        0.58      3.68 o 
   6  13   1       12.66       10.65      4.18 o 
   7  13   1        1.43       12.37      5.50 o 
  -7  14   1       36.40       43.38      5.50 o 
  -6  14   1       51.18       68.23      6.45 o 
  -5  14   1       93.43       93.23      6.93 o 
  -4  14   1      139.09      162.93     15.37 o 
  -3  14   1      290.31      277.27     10.42 o 
  -2  14   1       23.16       24.05      4.57 o 
  -1  14   1        5.76        2.69      3.57 o 
   0  14   1        4.72        6.60      4.03 o 
   1  14   1      114.71       86.51      6.53 o 
   2  14   1       57.65       66.30     10.95 o 
   3  14   1       52.58       67.28      6.00 o 
   4  14   1       74.74       71.78      5.97 o 
   5  14   1       67.83       61.45      8.17 o 
   6  14   1       31.46       37.22      8.78 o 
  -6  15   1        0.32        1.35      4.56 o 
  -5  15   1       34.54       44.10      6.92 o 
  -4  15   1        2.85        2.06      4.32 o 
  -3  15   1        3.84        1.88      4.20 o 
  -2  15   1        6.04        6.35      4.25 o 
  -1  15   1        0.96        6.78      4.40 o 
   0  15   1       28.47       33.61      5.04 o 
   1  15   1        1.13        5.79      4.19 o 
   2  15   1        0.70       -0.54      4.55 o 
   3  15   1       38.27       28.94      5.63 o 
   4  15   1       14.49       11.42      4.95 o 
   5  15   1        7.84        9.97      6.00 o 
  -4  16   1        2.33       -0.64      4.55 o 
  -3  16   1       27.96       36.23      5.83 o 
  -2  16   1        0.01        1.48      7.13 o 
  -1  16   1       18.45       16.96      5.01 o 
   0  16   1       46.95       54.70      6.30 o 
   1  16   1       44.45       49.52      6.18 o 
   2  16   1       13.90       21.87      5.22 o 
   3  16   1        0.54        8.04      4.80 o 
   4  16   1        5.15        5.68      4.85 o 
  -1  17   1        7.25        6.56      5.10 o 
   0  17   1       18.29       21.66      5.66 o 
   1  17   1        0.14       -3.01      4.70 o 
 -12   0   2        1.78        2.74      7.76 o 
 -11   0   2        1.34        5.66      7.09 o 
 -10   0   2      475.76      498.57     20.62 o 
  -9   0   2      416.94      439.40     18.21 o 
  -8   0   2        5.69        6.15      6.17 o 
  -7   0   2       80.80       99.90     13.71 o 
  -6   0   2      709.15      809.20     16.82 o 
  -5   0   2      569.86      633.09     15.66 o 
  -4   0   2        0.60        2.52      1.65 o 
  -3   0   2      101.43       75.73      3.53 o 
  -2   0   2     5079.14     4663.91     87.47 o 
  -1   0   2     2287.21     2316.35     50.23 o 
   0   0   2      729.20      726.94     19.72 o 
   1   0   2      390.72      464.78     12.77 o 
   2   0   2    55422.30    43799.70   1366.90 o 
   3   0   2       35.97       43.06      2.25 o 
   4   0   2     2087.22     2167.70     41.59 o 
   5   0   2     2408.21     2580.75     54.09 o 
   6   0   2     1140.72     1177.89     27.81 o 
   7   0   2      401.79      438.94     16.45 o 
   8   0   2        0.26        1.04      4.57 o 
   9   0   2       15.97       17.37      6.12 o 
  10   0   2       23.86       42.79     10.06 o 
  11   0   2      139.67      154.81     18.74 o 
 -12   1   2       13.97       10.37      6.47 o 
 -11   1   2       89.49       95.64      7.43 o 
 -10   1   2      156.59      169.12      8.41 o 
  -9   1   2      464.96      463.98     13.28 o 
  -8   1   2      309.62      312.73      9.81 o 
  -7   1   2       56.54       33.53      3.61 o 
  -6   1   2        2.74        0.74      1.03 o 
  -5   1   2      106.50       96.65      2.97 o 
  -4   1   2        0.46       -0.89      0.96 o 
  -3   1   2     1295.76     1274.37     16.70 o 
  -2   1   2       31.09       31.99      1.63 o 
  -1   1   2     1560.68     1466.45     19.76 o 
   0   1   2    14772.12    13314.08    207.51 o 
   1   1   2     4805.03     4853.20     90.85 o 
   2   1   2      542.60      541.42      9.13 o 
   3   1   2      392.10      425.80      6.80 o 
   4   1   2      100.73       89.12      2.36 o 
   5   1   2      785.87      769.70     11.34 o 
   6   1   2        5.58        2.08      1.07 o 
   7   1   2       72.39       69.92      3.41 o 
   8   1   2      275.60      273.02      9.10 o 
   9   1   2       91.43       80.48      5.79 o 
  10   1   2        6.29        6.83      4.48 o 
  11   1   2       21.04       15.35      5.63 o 
 -12   2   2       18.86       24.33      6.15 o 
 -11   2   2       17.39       17.45      5.20 o 
 -10   2   2      281.66      286.31     10.55 o 
  -9   2   2       53.95       50.03      5.10 o 
  -8   2   2      612.14      590.66     15.32 o 
  -7   2   2       20.36       22.58      2.42 o 
  -6   2   2      316.26      286.25      6.08 o 
  -5   2   2      160.22      171.31      4.34 o 
  -4   2   2       55.78       55.92      1.83 o 
  -3   2   2     3624.69     3521.40     42.24 o 
  -2   2   2     1710.88     1795.03     23.41 o 
  -1   2   2        3.98        2.76      0.84 o 
   0   2   2     3018.51     3146.69     42.02 o 
   1   2   2     6782.90     6760.47    103.41 o 
   2   2   2      585.19      577.36      8.78 o 
   3   2   2      231.16      274.69      4.80 o 
   4   2   2       84.12       82.00      2.55 o 
   5   2   2      387.85      397.29      6.82 o 
   6   2   2      645.53      686.98     10.36 o 
   7   2   2       43.61       51.15      3.66 o 
   8   2   2        6.83       10.48      3.50 o 
   9   2   2        1.13       -3.40      3.40 o 
  10   2   2       80.22       91.70      6.86 o 
  11   2   2        3.05       14.25      7.78 o 
 -12   3   2        0.02        4.47      5.37 o 
 -11   3   2        8.02       10.82      5.06 o 
 -10   3   2       99.02       74.08      9.57 o 
  -9   3   2      101.32      102.17      7.85 o 
  -8   3   2      778.95      761.64     15.83 o 
  -7   3   2       36.68       37.05      2.92 o 
  -6   3   2      212.51      201.74      5.02 o 
  -5   3   2      131.50       97.24      2.83 o 
  -4   3   2     1623.57     1899.61     30.25 o 
  -3   3   2       46.85       46.12      2.40 o 
  -2   3   2       47.18       59.45      1.92 o 
  -1   3   2     1140.82     1175.02     18.32 o 
   0   3   2      145.09      160.73      3.20 o 
   1   3   2        7.40       11.18      0.94 o 
   2   3   2      663.83      753.48     10.67 o 
   3   3   2      413.01      431.51      6.66 o 
   4   3   2       24.44       21.09      1.37 o 
   5   3   2      488.34      512.88      8.58 o 
   6   3   2      439.58      455.50      8.80 o 
   7   3   2        7.47        5.41      1.81 o 
   8   3   2        6.92        5.15      2.53 o 
   9   3   2        7.33        9.47      3.90 o 
  10   3   2      121.13      133.64      7.66 o 
  11   3   2       17.35       23.00      6.58 o 
 -12   4   2        0.17        0.95      5.35 o 
 -11   4   2        0.77       -0.93      4.53 o 
 -10   4   2       11.19        8.71      4.14 o 
  -9   4   2       85.24       82.26      5.99 o 
  -8   4   2        2.02       -0.72      3.24 o 
  -7   4   2      181.38      170.64      4.86 o 
  -6   4   2      104.64      103.26      3.38 o 
  -5   4   2        1.68        1.59      1.37 o 
  -4   4   2      511.92      544.75     12.03 o 
  -3   4   2      101.72       79.88      2.39 o 
  -2   4   2        2.56        1.94      1.07 o 
  -1   4   2        4.44        7.30      1.24 o 
   0   4   2        4.93        6.76      1.13 o 
   1   4   2     1021.84     1082.43     16.18 o 
   2   4   2      362.87      426.25      6.58 o 
   3   4   2       49.18       55.74      2.69 o 
   4   4   2        1.34        1.78      1.16 o 
   5   4   2      139.64      158.85      3.82 o 
   6   4   2       38.43       32.32      2.10 o 
   7   4   2       76.07       75.40      3.35 o 
   8   4   2       44.42       39.69      3.55 o 
   9   4   2       11.28        9.99      3.76 o 
  10   4   2        2.04       10.68      4.61 o 
  11   4   2       10.36       17.05      8.39 o 
 -11   5   2       10.43        8.37      5.55 o 
 -10   5   2        1.69        3.90      4.53 o 
  -9   5   2       58.14       64.76      6.82 o 
  -8   5   2       38.62       38.21      5.49 o 
  -7   5   2       17.92       12.91      2.12 o 
  -6   5   2      418.16      422.82      9.33 o 
  -5   5   2      450.81      523.73     10.02 o 
  -4   5   2      788.33      927.79     16.06 o 
  -3   5   2     2493.99     2820.98     44.63 o 
  -2   5   2      388.07      412.08     13.70 o 
  -1   5   2     4701.12     4892.72     75.63 o 
   0   5   2       31.27       39.89      1.84 o 
   1   5   2        2.86        4.97      1.28 o 
   2   5   2      350.02      422.31      7.17 o 
   3   5   2      101.94      108.82      3.05 o 
   4   5   2        2.39        3.88      1.50 o 
   5   5   2        5.42        3.36      1.78 o 
   6   5   2       37.41       37.02      2.70 o 
   7   5   2       17.21       17.02      2.99 o 
   8   5   2       99.27      104.55      5.00 o 
   9   5   2        0.09       -2.40      3.45 o 
  10   5   2       48.19       48.77      9.12 o 
  11   5   2       33.78       26.23      9.21 o 
 -11   6   2        0.01        0.76      5.17 o 
 -10   6   2        2.01       -4.42      4.42 o 
  -9   6   2        5.17        2.50      4.69 o 
  -8   6   2       28.03       27.65      4.88 o 
  -7   6   2       21.28       14.84      2.90 o 
  -6   6   2      104.53       94.67      3.85 o 
  -5   6   2      183.55      163.55      6.71 o 
  -4   6   2      681.19      664.31     20.65 o 
  -3   6   2       89.07      110.35      4.67 o 
  -2   6   2       56.91       68.45      3.68 o 
  -1   6   2      295.18      285.01      7.55 o 
   0   6   2       36.65       40.65      2.59 o 
   1   6   2      468.26      500.67     10.09 o 
   2   6   2      115.79      130.50      3.98 o 
   3   6   2       36.50       46.68      5.26 o 
   4   6   2      978.68      985.45     18.01 o 
   5   6   2      117.90      115.81      4.73 o 
   6   6   2       32.43       35.74      3.10 o 
   7   6   2       85.69       82.78      5.34 o 
   8   6   2       64.22       57.86      4.74 o 
   9   6   2        4.92        0.38      4.47 o 
  10   6   2        1.06        2.88      7.68 o 
 -11   7   2       18.14       22.06      6.65 o 
 -10   7   2       34.60       31.25      5.98 o 
  -9   7   2        0.53        2.98      3.88 o 
  -8   7   2        5.11        3.98      3.05 o 
  -7   7   2     1172.10     1090.29     24.25 o 
  -6   7   2      187.65      165.51      5.95 o 
  -5   7   2     1033.60     1023.75     20.24 o 
  -4   7   2       45.26       39.71      3.23 o 
  -3   7   2       71.38       46.97      5.41 o 
  -2   7   2     2377.43     2657.74     51.86 o 
  -1   7   2      684.66      855.06     19.32 o 
   0   7   2       15.41       11.62      3.04 o 
   1   7   2      684.19      663.03     13.03 o 
   2   7   2      655.74      662.52     13.06 o 
   3   7   2       82.04       69.72      4.02 o 
   4   7   2       79.74       73.79      4.29 o 
   5   7   2        1.51        1.15      1.96 o 
   6   7   2       31.70       37.84      3.32 o 
   7   7   2      334.05      360.98     16.00 o 
   8   7   2        3.79        3.99      3.27 o 
   9   7   2       33.88       22.49      6.55 o 
  10   7   2       72.48      102.08     13.26 o 
 -11   8   2        3.16        4.08      5.75 o 
 -10   8   2        2.05        1.39      7.76 o 
  -9   8   2       69.88       72.54     10.31 o 
  -8   8   2        0.00        2.31      3.34 o 
  -7   8   2       20.04       22.20      3.61 o 
  -6   8   2        7.05        8.05      2.88 o 
  -5   8   2      459.60      465.68     13.52 o 
  -4   8   2      111.39      124.96      5.74 o 
  -3   8   2      688.07      747.29     19.84 o 
  -2   8   2      705.56      727.36     16.58 o 
  -1   8   2        4.71        4.71      2.20 o 
   0   8   2       26.53       15.68      2.60 o 
   1   8   2      213.90      202.44      9.04 o 
   2   8   2       21.04       16.41      2.57 o 
   3   8   2       30.81       21.74      2.32 o 
   4   8   2       89.52       77.50      3.87 o 
   5   8   2      237.01      231.83      6.97 o 
   6   8   2       15.51        9.60      3.03 o 
   7   8   2        5.41        6.73      3.36 o 
   8   8   2       84.59       97.77      7.39 o 
   9   8   2      206.24      193.16     12.62 o 
  10   8   2       39.98       51.51     12.34 o 
 -10   9   2      116.71      140.58     12.09 o 
  -9   9   2        1.00        8.89      4.53 o 
  -8   9   2      136.85      140.71      7.34 o 
  -7   9   2       29.36       39.85      4.21 o 
  -6   9   2      246.90      228.90      7.77 o 
  -5   9   2       55.86       56.33      4.22 o 
  -4   9   2      448.51      422.33     15.71 o 
  -3   9   2      759.89      740.51     17.16 o 
  -2   9   2      141.79      105.55      6.80 o 
  -1   9   2      702.45      669.14     26.39 o 
   0   9   2      966.59     1033.39     22.52 o 
   1   9   2        0.19       -2.45      2.45 o 
   2   9   2       50.58       46.58      3.65 o 
   3   9   2      236.49      243.25      6.74 o 
   4   9   2       67.43       70.82      3.59 o 
   5   9   2      235.43      258.77     13.57 o 
   6   9   2        2.59        4.87      3.25 o 
   7   9   2        2.34        2.45      6.07 o 
   8   9   2      335.88      361.54     12.55 o 
   9   9   2        4.08        6.26      6.25 o 
 -10  10   2        3.48        6.80      5.82 o 
  -9  10   2       21.89       27.66      7.27 o 
  -8  10   2       46.08       43.46      6.69 o 
  -7  10   2       68.72       69.09      5.13 o 
  -6  10   2      557.71      582.77     14.09 o 
  -5  10   2      337.35      338.74      9.32 o 
  -4  10   2      181.49      156.97      7.46 o 
  -3  10   2      392.30      378.21     10.81 o 
  -2  10   2       59.69       54.39      4.30 o 
  -1  10   2      887.70      883.20     20.10 o 
   0  10   2       93.33       71.74      4.63 o 
   1  10   2      297.82      277.21      8.70 o 
   2  10   2      106.27      105.07      5.32 o 
   3  10   2      173.40      170.19      5.76 o 
   4  10   2       56.63       54.76      6.24 o 
   5  10   2        4.60        2.10      3.00 o 
   6  10   2        1.94        3.21      3.55 o 
   7  10   2      171.77      178.02     13.08 o 
   8  10   2       56.40       68.25      8.71 o 
   9  10   2        1.79        9.31      6.12 o 
  -9  11   2        0.48        3.12      5.18 o 
  -8  11   2       49.99       73.16      7.18 o 
  -7  11   2        1.24       -0.19      3.72 o 
  -6  11   2        1.53        3.42      3.18 o 
  -5  11   2      223.02      219.60      7.57 o 
  -4  11   2       19.79       15.64      3.68 o 
  -3  11   2       96.73       94.96      9.17 o 
  -2  11   2      728.67      713.14     17.36 o 
  -1  11   2       24.30       27.99      3.81 o 
   0  11   2      342.96      325.74     11.41 o 
   1  11   2       34.86       29.95      5.68 o 
   2  11   2      258.15      264.64      9.57 o 
   3  11   2      299.32      334.30     10.23 o 
   4  11   2        2.22        0.11      3.76 o 
   5  11   2       46.07       40.68      4.88 o 
   6  11   2       11.42       13.68      4.10 o 
   7  11   2        2.45        8.78      4.26 o 
   8  11   2        0.55        8.30      6.37 o 
  -8  12   2       32.96       28.29      5.21 o 
  -7  12   2       13.72       13.06      3.79 o 
  -6  12   2       76.98       68.82      5.23 o 
  -5  12   2       23.15       23.37      4.46 o 
  -4  12   2      226.17      225.59      8.84 o 
  -3  12   2      241.73      237.26      8.96 o 
  -2  12   2      823.80      796.98     19.39 o 
  -1  12   2        1.53        5.25      3.44 o 
   0  12   2      171.35      161.92      7.28 o 
   1  12   2      151.06      161.73      9.60 o 
   2  12   2      280.41      282.61      9.57 o 
   3  12   2       12.32       10.61      3.61 o 
   4  12   2       66.14       69.42      5.27 o 
   5  12   2       85.99       87.46      6.54 o 
   6  12   2       24.94       18.97      4.51 o 
   7  12   2        1.48        2.29      7.31 o 
   8  12   2        2.11        1.37      6.58 o 
  -8  13   2        3.45        7.60      4.72 o 
  -7  13   2        1.78       -3.29      3.73 o 
  -6  13   2       23.56       21.96      4.15 o 
  -5  13   2        3.26        4.22      4.42 o 
  -4  13   2        7.82        0.33      3.42 o 
  -3  13   2        1.46        0.49      3.47 o 
  -2  13   2        7.76       14.73      4.01 o 
  -1  13   2       26.44       20.97      4.88 o 
   0  13   2        0.56       -3.47      3.47 o 
   1  13   2       20.59       19.82      4.06 o 
   2  13   2      141.44      141.67     10.08 o 
   3  13   2       38.35       31.70      4.56 o 
   4  13   2      153.94      135.10     11.28 o 
   5  13   2        0.10        7.21      4.39 o 
   6  13   2        0.65        5.15      4.02 o 
   7  13   2        0.19        6.44     12.34 o 
  -7  14   2        1.77       -3.25      4.12 o 
  -6  14   2       36.79       42.15      5.24 o 
  -5  14   2        0.89        0.40      3.61 o 
  -4  14   2        2.60        4.26      4.03 o 
  -3  14   2       21.82       13.02      4.16 o 
  -2  14   2        0.11       -2.05      3.44 o 
  -1  14   2        0.25        0.84      3.52 o 
   0  14   2        7.93        4.92      3.70 o 
   1  14   2       21.13       21.08      4.47 o 
   2  14   2        2.48        7.10      3.93 o 
   3  14   2        0.69        6.40      3.92 o 
   4  14   2        2.23        6.95      3.90 o 
   5  14   2        4.98       14.62      4.95 o 
   6  14   2       13.47       13.08      6.92 o 
  -6  15   2       66.56       63.66      6.08 o 
  -5  15   2       55.09       67.80      8.56 o 
  -4  15   2       80.74       80.55      6.94 o 
  -3  15   2        0.02       -3.08      4.12 o 
  -2  15   2        7.70        8.71      4.30 o 
  -1  15   2        3.36        6.94      4.26 o 
   0  15   2        2.47        3.68      5.01 o 
   1  15   2       51.75       48.01      5.81 o 
   2  15   2       76.28       79.27      6.63 o 
   3  15   2       21.90       30.08      5.27 o 
   4  15   2       13.96       27.36      5.14 o 
   5  15   2        0.92       -2.97      4.53 o 
  -4  16   2        6.43        7.05      4.87 o 
  -3  16   2       17.83       21.02      5.31 o 
  -2  16   2        3.61       15.99      5.28 o 
  -1  16   2        0.45       -2.62      4.25 o 
   0  16   2       14.53       16.17      5.28 o 
   1  16   2       29.32       30.16      5.54 o 
   2  16   2       21.40       19.51      4.89 o 
   3  16   2       12.33       11.81      5.92 o 
 -12   1   3        2.51        7.35      5.25 o 
 -11   1   3        5.87        3.49      4.77 o 
 -10   1   3       18.77       16.78      4.46 o 
  -9   1   3      478.26      480.51     13.80 o 
  -8   1   3       10.36        8.95      2.39 o 
  -7   1   3      161.33      169.76      4.53 o 
  -6   1   3       15.11       11.39      1.57 o 
  -5   1   3       69.20       81.09      3.37 o 
  -4   1   3      193.85      192.64      4.90 o 
  -3   1   3     7225.38     7119.65    152.73 o 
  -2   1   3      963.68     1058.15     15.52 o 
  -1   1   3     1801.56     1842.86     28.52 o 
   0   1   3    19463.28    17810.12    270.03 o 
   1   1   3    51905.84    41663.80    864.05 o 
   2   1   3       25.88       29.65      2.55 o 
   3   1   3      707.49      753.42     13.44 o 
   4   1   3       56.52       62.64      2.03 o 
   5   1   3      319.63      321.80      5.83 o 
   6   1   3      158.90      145.58      5.61 o 
   7   1   3       78.12       71.77      2.90 o 
   8   1   3       68.72       68.67      5.07 o 
   9   1   3        0.65        3.48      3.75 o 
  10   1   3       14.97       18.68      4.90 o 
  11   1   3       44.10       37.69      9.36 o 
 -12   2   3        1.33        3.88      5.40 o 
 -11   2   3        0.60        1.01      4.26 o 
 -10   2   3       61.19       58.51      7.32 o 
  -9   2   3      129.69      124.73      7.32 o 
  -8   2   3      106.93      110.84      5.69 o 
  -7   2   3      116.76      118.44      3.78 o 
  -6   2   3       13.56       10.79      2.39 o 
  -5   2   3      330.99      336.24      6.94 o 
  -4   2   3      178.31      195.29      5.01 o 
  -3   2   3      238.55      276.05      4.55 o 
  -2   2   3        6.40       10.86      1.21 o 
  -1   2   3     2408.68     2495.01     33.37 o 
   0   2   3      875.56      904.05     13.32 o 
   1   2   3     1638.32     1671.85     32.05 o 
   2   2   3      151.49      136.93      4.29 o 
   3   2   3      135.79      168.28      3.28 o 
   4   2   3       12.15       12.02      1.22 o 
   5   2   3      154.12      158.58      3.53 o 
   6   2   3        0.60        0.68      1.29 o 
   7   2   3       41.94       40.37      2.33 o 
   8   2   3       26.32       30.34      4.08 o 
   9   2   3        8.08        9.58      3.84 o 
  10   2   3       11.12        5.62      8.26 o 
  11   2   3       85.03       79.15     10.83 o 
 -12   3   3       11.25       12.34      5.77 o 
 -11   3   3      101.20       95.82      9.91 o 
 -10   3   3      123.25      108.08     10.82 o 
  -9   3   3       33.56       21.18      4.31 o 
  -8   3   3      425.64      411.72      8.74 o 
  -7   3   3      167.32      160.39      5.66 o 
  -6   3   3      539.92      529.02     10.23 o 
  -5   3   3      406.80      420.84      9.54 o 
  -4   3   3     3957.55     4081.68     63.51 o 
  -3   3   3     1999.20     2205.84     28.56 o 
  -2   3   3      279.16      284.64      4.64 o 
  -1   3   3      521.42      522.28      7.76 o 
   0   3   3      148.91      137.16      3.24 o 
   1   3   3      136.53      135.95      3.06 o 
   2   3   3      770.52      737.26     11.15 o 
   3   3   3      200.63      178.95      3.52 o 
   4   3   3      150.02      138.56      3.38 o 
   5   3   3      619.25      607.70      9.93 o 
   6   3   3      488.47      477.42      8.33 o 
   7   3   3      200.41      199.58      5.15 o 
   8   3   3      200.30      178.49      7.46 o 
   9   3   3        2.68        8.42      3.92 o 
  10   3   3      122.54      123.85     19.39 o 
  11   3   3        0.65        1.68      7.88 o 
 -12   4   3       12.70       27.82      6.33 o 
 -11   4   3        0.17        4.33      4.58 o 
 -10   4   3        0.41       -1.71      3.92 o 
  -9   4   3      301.93      287.58     10.19 o 
  -8   4   3      575.23      576.11     12.84 o 
  -7   4   3      171.41      158.62      9.04 o 
  -6   4   3       36.61       33.46      2.37 o 
  -5   4   3       11.78       10.30      1.78 o 
  -4   4   3     2049.92     2314.41     40.31 o 
  -3   4   3     1263.98     1379.57     24.81 o 
  -2   4   3        0.86        1.02      1.46 o 
  -1   4   3      496.09      561.78      8.51 o 
   0   4   3      997.26     1095.78     15.38 o 
   1   4   3       54.71       54.44      1.97 o 
   2   4   3      181.74      167.46      3.77 o 
   3   4   3      682.45      673.47     11.30 o 
   4   4   3      542.99      499.19      8.85 o 
   5   4   3      185.94      199.15      5.07 o 
   6   4   3      109.65      114.32      4.50 o 
   7   4   3       42.61       42.89      3.47 o 
   8   4   3       43.65       49.83      3.80 o 
   9   4   3        2.84        7.24      3.98 o 
  10   4   3      193.90      220.16     15.03 o 
 -11   5   3      201.31      230.92     19.63 o 
 -10   5   3       84.35       87.65      7.64 o 
  -9   5   3       66.79       70.41      6.58 o 
  -8   5   3      202.48      207.76      7.41 o 
  -7   5   3      140.37      124.05      4.76 o 
  -6   5   3      823.32      781.59     15.37 o 
  -5   5   3      339.97      301.91      7.71 o 
  -4   5   3      115.19      123.07      4.77 o 
  -3   5   3     2324.72     2569.95     57.89 o 
  -2   5   3      839.83      875.21     18.34 o 
  -1   5   3      229.88      218.05      5.39 o 
   0   5   3     1295.33     1322.22     23.26 o 
   1   5   3      265.44      284.47      6.94 o 
   2   5   3     1725.92     1788.07     34.44 o 
   3   5   3      939.64      963.03     19.34 o 
   4   5   3      519.92      531.72     11.48 o 
   5   5   3      957.46      908.68     16.70 o 
   6   5   3      236.36      231.07      9.21 o 
   7   5   3       27.97       37.68      5.08 o 
   8   5   3       43.27       47.08      4.21 o 
   9   5   3       39.06       34.01      8.20 o 
  10   5   3       11.39       10.39      7.59 o 
 -11   6   3        4.30        3.45      5.37 o 
 -10   6   3        4.12        0.48      4.58 o 
  -9   6   3        0.01        0.32      4.02 o 
  -8   6   3      649.86      641.87     18.73 o 
  -7   6   3      188.78      172.29      6.74 o 
  -6   6   3      383.48      391.87     10.64 o 
  -5   6   3      117.13      100.72      4.85 o 
  -4   6   3      414.46      480.09     11.68 o 
  -3   6   3        7.14        9.40      4.09 o 
  -2   6   3      174.86      210.32      6.93 o 
  -1   6   3      428.69      446.64     10.21 o 
   0   6   3     1636.65     1759.33     50.22 o 
   1   6   3      410.26      427.62      9.91 o 
   2   6   3      293.79      345.29      8.21 o 
   3   6   3      542.46      586.13     12.67 o 
   4   6   3      330.37      345.25      8.34 o 
   5   6   3       11.82       16.09      2.26 o 
   6   6   3      415.38      417.63     11.88 o 
   7   6   3      258.30      287.07      9.60 o 
   8   6   3       19.96       17.68      3.53 o 
   9   6   3      178.92      160.00     18.29 o 
  10   6   3       74.08       60.34     14.63 o 
 -11   7   3       17.71       20.63      6.85 o 
 -10   7   3       15.86       17.51      5.64 o 
  -9   7   3       35.47       42.92      7.34 o 
  -8   7   3       49.87       43.90      4.44 o 
  -7   7   3       87.45       75.57     12.01 o 
  -6   7   3       33.31       37.43      3.88 o 
  -5   7   3      239.55      220.59     11.74 o 
  -4   7   3       28.79       20.92      2.75 o 
  -3   7   3      762.68      685.49     14.20 o 
  -2   7   3      278.69      274.82      9.23 o 
  -1   7   3     1409.60     1308.72     40.25 o 
   0   7   3      265.34      219.81      7.78 o 
   1   7   3        0.46       -0.61      1.82 o 
   2   7   3        1.24        2.17      1.68 o 
   3   7   3      146.76      162.84      5.15 o 
   4   7   3      191.89      201.05      5.90 o 
   5   7   3      217.19      229.28      7.87 o 
   6   7   3       33.30       31.42      4.02 o 
   7   7   3      296.53      309.92     10.28 o 
   8   7   3        0.22       10.45      4.82 o 
   9   7   3       24.56       32.52      7.02 o 
  10   7   3        1.55        1.55      6.04 o 
 -11   8   3       16.06       12.80      5.96 o 
 -10   8   3       19.03       21.90      5.78 o 
  -9   8   3       81.64       81.81      7.64 o 
  -8   8   3      125.17      116.82      6.42 o 
  -7   8   3       84.51       91.85      8.37 o 
  -6   8   3       13.44       16.87      3.44 o 
  -5   8   3      439.01      438.25     10.76 o 
  -4   8   3       81.45       78.28      4.28 o 
  -3   8   3        5.16        4.87      2.31 o 
  -2   8   3        5.10       -0.59      2.18 o 
  -1   8   3     1457.12     1560.16     31.95 o 
   0   8   3       69.71       69.76      4.42 o 
   1   8   3       14.13       16.42      4.55 o 
   2   8   3      722.20      737.18     22.35 o 
   3   8   3      196.38      209.01     17.26 o 
   4   8   3      143.72      144.22      6.03 o 
   5   8   3        2.26        6.72      3.80 o 
   6   8   3       50.11       51.02      4.32 o 
   7   8   3        7.34        7.14      3.28 o 
   8   8   3       64.45       70.29     21.49 o 
   9   8   3       18.37       21.79     11.66 o 
 -10   9   3       15.22       15.67      5.81 o 
  -9   9   3       14.48        9.95      4.98 o 
  -8   9   3      130.18      118.23      6.87 o 
  -7   9   3      131.54      129.31      6.87 o 
  -6   9   3      529.77      468.56     13.07 o 
  -5   9   3      417.84      403.53     10.59 o 
  -4   9   3        0.02       -0.68      2.42 o 
  -3   9   3       27.96       32.59      3.18 o 
  -2   9   3      188.94      199.56      6.96 o 
  -1   9   3       10.98       10.20      3.87 o 
   0   9   3       18.39       17.13      2.97 o 
   1   9   3       60.25       68.58      5.22 o 
   2   9   3        0.50        0.48      2.40 o 
   3   9   3       21.88       23.62      3.52 o 
   4   9   3       68.92       69.07      4.66 o 
   5   9   3       26.69       24.07      3.64 o 
   6   9   3       11.21       10.21      3.39 o 
   7   9   3       50.59       57.22     10.68 o 
   8   9   3      237.32      218.43     12.74 o 
   9   9   3        0.02       -1.05      6.48 o 
 -10  10   3        0.78        9.34      5.80 o 
  -9  10   3        9.91        5.85      4.99 o 
  -8  10   3        3.40       10.48      4.08 o 
  -7  10   3      111.86       92.49      7.85 o 
  -6  10   3       95.28      102.98      5.76 o 
  -5  10   3      116.98      108.50      5.67 o 
  -4  10   3       13.10        9.12      2.87 o 
  -3  10   3       48.80       52.63      4.21 o 
  -2  10   3      195.65      185.66      7.17 o 
  -1  10   3       49.88       54.62      4.34 o 
   0  10   3        2.90        0.99      2.57 o 
   1  10   3        2.16        0.84      2.53 o 
   2  10   3      150.77      143.85      6.22 o 
   3  10   3      102.23       96.63      5.76 o 
   4  10   3       32.76       25.75      3.88 o 
   5  10   3        2.76        7.18      3.03 o 
   6  10   3        0.20       -1.04      3.20 o 
   7  10   3        6.83       11.36     12.80 o 
   8  10   3       13.58       14.98      6.30 o 
  -9  11   3       18.40       20.15      6.11 o 
  -8  11   3        1.76        0.77      4.86 o 
  -7  11   3       49.82       68.78     11.75 o 
  -6  11   3       39.43       41.95      6.86 o 
  -5  11   3      175.18      177.54      6.82 o 
  -4  11   3      288.10      282.06     12.62 o 
  -3  11   3       83.00       65.52      5.34 o 
  -2  11   3        5.89        6.62      3.27 o 
  -1  11   3      558.90      522.75     19.20 o 
   0  11   3      142.02      142.91      7.79 o 
   1  11   3      642.13      643.32     24.48 o 
   2  11   3       16.09       12.49      3.28 o 
   3  11   3      424.51      441.70     15.82 o 
   4  11   3       21.58       23.03      4.07 o 
   5  11   3      230.43      209.63     12.33 o 
   6  11   3        8.45       12.81      3.99 o 
   7  11   3      111.97      105.24      9.96 o 
   8  11   3        9.41        8.95      6.57 o 
  -8  12   3        1.04       -5.47      5.47 o 
  -7  12   3       13.89       20.45      4.28 o 
  -6  12   3        5.99        8.21      3.59 o 
  -5  12   3        0.50        8.56      3.36 o 
  -4  12   3        5.98        5.39      3.21 o 
  -3  12   3       23.09       29.19      6.07 o 
  -2  12   3      202.05      183.38      7.78 o 
  -1  12   3       23.34       22.37      4.29 o 
   0  12   3        5.12       10.13      4.05 o 
   1  12   3       10.47        9.16      3.53 o 
   2  12   3       19.07       12.33      3.59 o 
   3  12   3       84.34       79.88      6.17 o 
   4  12   3        9.89        5.52      3.98 o 
   5  12   3       10.26        9.53      4.62 o 
   6  12   3        6.25        1.63      6.15 o 
   7  12   3       15.85       24.99      7.09 o 
  -8  13   3       70.24       81.49      7.97 o 
  -7  13   3      165.75      202.08      9.35 o 
  -6  13   3       60.91       66.45      5.52 o 
  -5  13   3       97.97       90.97      5.80 o 
  -4  13   3       41.15       52.15      4.73 o 
  -3  13   3      455.80      423.24     12.77 o 
  -2  13   3       84.11       86.42      6.14 o 
  -1  13   3        0.87        6.48      3.49 o 
   0  13   3      133.02      143.75      7.24 o 
   1  13   3       93.93       79.98      5.91 o 
   2  13   3      322.19      327.03     10.86 o 
   3  13   3        1.51       -2.72      3.51 o 
   4  13   3        0.23       -0.66      3.67 o 
   5  13   3      265.94      266.67     10.99 o 
   6  13   3       24.86       25.14      7.58 o 
  -7  14   3       28.19       20.72      5.15 o 
  -6  14   3        9.26       11.44      4.26 o 
  -5  14   3        1.14        6.28      4.00 o 
  -4  14   3        5.70        8.92      3.76 o 
  -3  14   3        0.15       -0.74      3.60 o 
  -2  14   3        1.46        4.36      4.55 o 
  -1  14   3      198.21      189.08      8.58 o 
   0  14   3       27.28       24.70      4.53 o 
   1  14   3        5.33        5.14      4.09 o 
   2  14   3        1.20        2.09      3.77 o 
   3  14   3       45.82       57.58      7.22 o 
   4  14   3        8.23        7.99      4.65 o 
   5  14   3        1.79       13.14     13.03 o 
   6  14   3       20.97       14.63     10.06 o 
  -5  15   3       36.04       44.32      6.17 o 
  -4  15   3       19.41       25.52      4.70 o 
  -3  15   3       76.15       84.49      6.11 o 
  -2  15   3       18.93       18.23      4.51 o 
  -1  15   3       14.88       14.08      4.48 o 
   0  15   3       69.38       76.24      8.45 o 
   1  15   3       54.28       53.07      5.66 o 
   2  15   3       57.71       59.90      6.00 o 
   3  15   3       10.57       12.94      4.82 o 
   4  15   3        8.34        6.38      4.65 o 
  -4  16   3       29.24       30.60      5.42 o 
  -3  16   3        4.80        2.80      4.31 o 
  -2  16   3        0.00       -0.26      4.64 o 
  -1  16   3        2.08        8.07      5.94 o 
   0  16   3       19.27       23.81      6.08 o 
   1  16   3        0.03        4.54      4.40 o 
   2  16   3       12.92       14.67      5.06 o 
   3  16   3        8.36        9.07      5.92 o 
 -12   0   4        0.03       11.48      7.59 o 
 -11   0   4        0.00       -0.90      7.54 o 
 -10   0   4       89.00      100.71     16.23 o 
  -9   0   4      413.19      358.72     16.12 o 
  -8   0   4      100.42      100.48      4.34 o 
  -7   0   4      105.70       85.99      4.73 o 
  -6   0   4      537.76      542.02     17.60 o 
  -5   0   4     2437.36     2232.23    150.86 o 
  -4   0   4      969.34     1031.47     30.36 o 
  -3   0   4     2422.57     2679.45     51.42 o 
  -2   0   4     3791.12     4034.11     89.59 o 
  -1   0   4       36.72       41.13      2.97 o 
   0   0   4     5099.49     5327.35    139.64 o 
   1   0   4      174.58      191.28      5.04 o 
   2   0   4     1356.43     1460.70     32.18 o 
   3   0   4      644.57      613.58     14.33 o 
   4   0   4       19.44       13.98      2.03 o 
   5   0   4      156.20      144.34      5.20 o 
   6   0   4        3.71        8.74      2.84 o 
   7   0   4      132.82      133.66      6.40 o 
   8   0   4      262.92      249.75     22.17 o 
   9   0   4        7.81       10.51      6.14 o 
  10   0   4       24.04       26.06     10.97 o 
 -12   1   4       42.85       43.12      6.84 o 
 -11   1   4      131.45      143.13      9.50 o 
 -10   1   4       48.30       49.90      5.60 o 
  -9   1   4      516.20      499.66     11.71 o 
  -8   1   4      354.95      331.67      6.74 o 
  -7   1   4      405.15      382.60      8.55 o 
  -6   1   4     1210.38     1208.28     40.86 o 
  -5   1   4      445.06      468.83      9.96 o 
  -4   1   4        8.25        1.57      1.56 o 
  -3   1   4      690.91      670.19     11.15 o 
  -2   1   4       47.95       36.39      1.67 o 
  -1   1   4      736.20      721.69     11.81 o 
   0   1   4     1619.06     1679.45     28.49 o 
   1   1   4     1265.11     1238.17     21.26 o 
   2   1   4     5926.21     5949.05    128.43 o 
   3   1   4     2010.72     2147.56     36.38 o 
   4   1   4      189.68      193.29      4.09 o 
   5   1   4      615.63      639.23     10.34 o 
   6   1   4      197.21      204.48      4.85 o 
   7   1   4      195.40      196.97      7.32 o 
   8   1   4       19.93       29.56      4.21 o 
   9   1   4       30.20       31.26      5.69 o 
  10   1   4       36.75       29.62      7.91 o 
 -12   2   4        8.22       13.59      5.46 o 
 -11   2   4        0.42        3.79      4.40 o 
 -10   2   4        6.75       -3.35      3.60 o 
  -9   2   4       12.83       14.18      5.15 o 
  -8   2   4      496.97      473.61      9.88 o 
  -7   2   4        3.84        1.79      2.49 o 
  -6   2   4      185.19      185.22      5.83 o 
  -5   2   4       91.40      133.90      4.43 o 
  -4   2   4       57.66       69.56      5.50 o 
  -3   2   4     2122.97     2226.17     35.14 o 
  -2   2   4      187.88      200.82      3.77 o 
  -1   2   4      790.54      745.70     11.37 o 
   0   2   4      785.81      809.23     12.16 o 
   1   2   4      374.81      372.40      8.22 o 
   2   2   4        5.27        5.67      2.44 o 
   3   2   4       11.00        9.09      1.78 o 
   4   2   4      794.89      825.36     13.63 o 
   5   2   4       17.05       16.23      1.72 o 
   6   2   4        1.87        1.05      1.47 o 
   7   2   4       11.65        9.77      1.91 o 
   8   2   4        6.98        3.47      3.43 o 
   9   2   4        8.61        7.41      6.17 o 
  10   2   4       49.26       59.71      9.11 o 
 -12   3   4       12.83        3.46      5.23 o 
 -11   3   4       13.18       11.50      4.92 o 
 -10   3   4       12.91        9.37      3.88 o 
  -9   3   4        0.86        0.06      3.17 o 
  -8   3   4      576.33      498.80     16.82 o 
  -7   3   4      447.30      442.63     15.39 o 
  -6   3   4       86.54       76.42      3.87 o 
  -5   3   4        7.12        1.15      1.77 o 
  -4   3   4     1058.02     1027.76     22.80 o 
  -3   3   4     1193.04     1299.33     21.27 o 
  -2   3   4     1072.87     1289.46     18.04 o 
  -1   3   4      443.05      486.72      7.37 o 
   0   3   4       66.44       70.01      2.08 o 
   1   3   4        1.31        2.08      0.98 o 
   2   3   4      639.01      685.19     16.79 o 
   3   3   4       48.32       53.57      3.89 o 
   4   3   4      322.43      317.97      6.44 o 
   5   3   4      609.54      629.02     10.99 o 
   6   3   4        0.33        1.81      1.36 o 
   7   3   4        2.83        5.10      1.95 o 
   8   3   4       32.83       33.28      4.33 o 
   9   3   4        0.76       -0.01      4.48 o 
  10   3   4       23.91       32.47      8.56 o 
 -12   4   4       18.86       31.86      7.42 o 
 -11   4   4        1.75        6.88      5.31 o 
 -10   4   4        1.35        1.06      5.35 o 
  -9   4   4        6.21       -3.74      3.74 o 
  -8   4   4       41.32       41.19      4.16 o 
  -7   4   4      267.57      269.85      8.15 o 
  -6   4   4       69.03       80.14      7.26 o 
  -5   4   4      109.39      120.19      4.11 o 
  -4   4   4      357.19      348.68      8.87 o 
  -3   4   4      298.37      337.76      8.99 o 
  -2   4   4      231.03      222.03      5.00 o 
  -1   4   4       30.18       32.24      1.79 o 
   0   4   4        0.04       -0.81      1.34 o 
   1   4   4       93.15       93.52      2.81 o 
   2   4   4        1.17        0.43      0.99 o 
   3   4   4      313.63      318.12      6.23 o 
   4   4   4        9.33        8.08      1.24 o 
   5   4   4       27.19       27.06      3.07 o 
   6   4   4        1.65        1.97      1.99 o 
   7   4   4       50.89       52.26      2.92 o 
   8   4   4        3.62        9.52      5.27 o 
   9   4   4       25.72       27.43     10.97 o 
  10   4   4       45.58       51.66     14.17 o 
 -11   5   4        2.88        1.32      5.09 o 
 -10   5   4       11.03       15.60      4.75 o 
  -9   5   4       19.01       19.62      4.91 o 
  -8   5   4      119.08      100.64      6.47 o 
  -7   5   4        0.00        1.14      2.46 o 
  -6   5   4      218.16      215.82      7.06 o 
  -5   5   4      160.37      163.10      5.81 o 
  -4   5   4      710.20      784.26     17.11 o 
  -3   5   4      133.20      125.76      6.78 o 
  -2   5   4        9.82       15.73      2.22 o 
  -1   5   4      755.21      847.36     15.73 o 
   0   5   4      189.89      197.95      4.65 o 
   1   5   4       59.70       45.26      2.38 o 
   2   5   4      131.51      147.72      7.92 o 
   3   5   4      832.06      796.48     16.10 o 
   4   5   4       47.70       30.75      3.70 o 
   5   5   4      546.27      559.16     10.82 o 
   6   5   4       25.39       27.47      2.63 o 
   7   5   4      113.96      110.97      5.58 o 
   8   5   4       15.26       31.54      7.77 o 
   9   5   4        3.52        8.36      5.71 o 
  10   5   4        4.97        3.66      5.81 o 
 -11   6   4       10.56       10.30      5.83 o 
 -10   6   4       21.20       27.96      5.79 o 
  -9   6   4       63.00       70.74      6.92 o 
  -8   6   4        1.19       -1.72      2.94 o 
  -7   6   4       32.64       29.56      4.51 o 
  -6   6   4        0.01        2.19      2.56 o 
  -5   6   4        0.74       -0.01      2.27 o 
  -4   6   4       93.53      100.33      4.71 o 
  -3   6   4      175.32      160.23      5.74 o 
  -2   6   4      346.79      406.74     10.05 o 
  -1   6   4        7.40        9.52      2.58 o 
   0   6   4       22.58       17.27      1.71 o 
   1   6   4        7.34        8.31      1.78 o 
   2   6   4        3.42        2.65      1.64 o 
   3   6   4      194.28      193.44      5.27 o 
   4   6   4       41.88       40.71      2.47 o 
   5   6   4        6.94        9.70      2.08 o 
   6   6   4       12.12       13.65      2.80 o 
   7   6   4        0.00       -1.69      3.09 o 
   8   6   4        0.53        9.37      4.85 o 
   9   6   4       35.80       35.32      7.25 o 
  10   6   4        0.18        5.75      6.16 o 
 -11   7   4       28.65       22.96      6.42 o 
 -10   7   4        0.04        0.57      4.93 o 
  -9   7   4        3.16        0.49      4.19 o 
  -8   7   4      201.07      188.06      9.11 o 
  -7   7   4        3.78        2.41      3.63 o 
  -6   7   4        8.74       13.95      3.09 o 
  -5   7   4      912.99      908.91     21.21 o 
  -4   7   4      773.42      770.63     20.56 o 
  -3   7   4      336.50      334.39      9.22 o 
  -2   7   4      244.85      234.60      7.16 o 
  -1   7   4      388.38      321.50      8.20 o 
   0   7   4     1293.84     1361.16     27.23 o 
   1   7   4      253.38      263.35      7.20 o 
   2   7   4      448.12      418.02      9.98 o 
   3   7   4       43.65       56.29      3.51 o 
   4   7   4      471.06      476.17     10.93 o 
   5   7   4       94.43       77.24      6.68 o 
   6   7   4        0.53        3.94      2.71 o 
   7   7   4       24.81       23.75      5.33 o 
   8   7   4        4.73       21.34      8.46 o 
   9   7   4      210.99      224.48     15.54 o 
 -11   8   4        7.11       16.66      6.29 o 
 -10   8   4       48.46       39.75     10.78 o 
  -9   8   4        0.13       10.05      4.75 o 
  -8   8   4       25.41       34.39      4.47 o 
  -7   8   4       71.44       60.78      4.90 o 
  -6   8   4      195.61      165.15      8.25 o 
  -5   8   4       27.67       32.76      5.08 o 
  -4   8   4       85.37      101.70     11.81 o 
  -3   8   4      145.79      152.06      8.97 o 
  -2   8   4      178.17      161.16      7.38 o 
  -1   8   4        3.52        4.07      1.97 o 
   0   8   4       66.31       70.43      3.45 o 
   1   8   4       42.04       49.93      2.80 o 
   2   8   4       39.55       42.90      3.65 o 
   3   8   4       79.52       75.95      4.60 o 
   4   8   4       18.09       21.60      3.03 o 
   5   8   4       54.77       54.42      4.14 o 
   6   8   4        7.41        6.19      3.03 o 
   7   8   4       34.55       39.78      8.91 o 
   8   8   4        1.94        7.96      5.47 o 
   9   8   4        0.07        3.48      8.69 o 
 -10   9   4       41.64       25.23      6.29 o 
  -9   9   4       41.70       43.51      6.49 o 
  -8   9   4      134.15      145.10      9.16 o 
  -7   9   4       52.70       52.40      5.09 o 
  -6   9   4      671.49      694.10     20.32 o 
  -5   9   4      473.23      491.03     13.24 o 
  -4   9   4        2.97        0.35      2.89 o 
  -3   9   4      287.10      299.26     10.27 o 
  -2   9   4     1246.60     1240.83     31.94 o 
  -1   9   4     1084.08     1097.33     23.23 o 
   0   9   4      342.21      285.93     15.90 o 
   1   9   4      233.61      201.39      6.05 o 
   2   9   4      284.87      255.65      8.66 o 
   3   9   4      214.03      191.68      7.37 o 
   4   9   4       53.22       49.72      4.06 o 
   5   9   4       23.83       29.18      5.80 o 
   6   9   4      110.09      132.93      9.36 o 
   7   9   4       91.11      110.37      9.21 o 
   8   9   4       67.92       75.15      8.39 o 
   9   9   4        4.34       11.89      9.14 o 
 -10  10   4       23.64       50.99      7.60 o 
  -9  10   4        0.23       -4.71      4.71 o 
  -8  10   4        0.53        4.64      4.01 o 
  -7  10   4        7.90        0.25      3.53 o 
  -6  10   4        4.27        5.96      3.50 o 
  -5  10   4      289.76      277.66      9.65 o 
  -4  10   4        0.13        0.00      3.29 o 
  -3  10   4      136.13      123.67      6.59 o 
  -2  10   4        2.11        0.98      2.38 o 
  -1  10   4      110.69      111.26      7.19 o 
   0  10   4       14.93       15.67      2.70 o 
   1  10   4       27.87       22.40      2.68 o 
   2  10   4       32.87       38.79      5.40 o 
   3  10   4      139.64      148.65      6.83 o 
   4  10   4      133.17      121.60      6.24 o 
   5  10   4       20.20       21.05      3.77 o 
   6  10   4      154.06      160.84     12.80 o 
   7  10   4        0.93        0.03      5.59 o 
   8  10   4       36.74       40.07      7.74 o 
  -9  11   4       66.46       67.52      8.12 o 
  -8  11   4       28.77       17.19      4.95 o 
  -7  11   4      131.54      150.40      8.00 o 
  -6  11   4      150.13      161.66      7.99 o 
  -5  11   4        2.62        3.74      4.02 o 
  -4  11   4      145.70      149.15      6.67 o 
  -3  11   4       43.46       43.82      4.95 o 
  -2  11   4       46.43       37.99      4.13 o 
  -1  11   4      298.01      306.75     12.47 o 
   0  11   4      559.05      569.96     13.90 o 
   1  11   4       12.46       20.64      2.95 o 
   2  11   4      365.32      349.20     11.69 o 
   3  11   4       15.38       22.97      4.66 o 
   4  11   4      171.66      177.08     14.58 o 
   5  11   4      148.28      159.59     10.98 o 
   6  11   4        0.00       -0.17      5.15 o 
   7  11   4        8.22       16.73      6.70 o 
  -8  12   4        0.36        3.91      5.15 o 
  -7  12   4        8.58       11.43      6.68 o 
  -6  12   4       17.10        5.00      3.66 o 
  -5  12   4       32.19       41.01      4.63 o 
  -4  12   4      201.22      179.43      7.45 o 
  -3  12   4       58.84       63.04      5.01 o 
  -2  12   4        0.28       -1.60      3.17 o 
  -1  12   4       10.45        8.64      3.30 o 
   0  12   4      531.89      560.72     14.03 o 
   1  12   4        0.69        2.15      3.25 o 
   2  12   4       77.23       69.95     10.24 o 
   3  12   4      252.38      234.48     10.66 o 
   4  12   4      304.84      281.52     10.78 o 
   5  12   4       18.67       10.97      7.31 o 
   6  12   4       27.79       36.35      8.46 o 
   7  12   4        6.87        7.09      6.70 o 
  -8  13   4        2.60       -4.89      4.89 o 
  -7  13   4       22.38       24.17      5.97 o 
  -6  13   4       11.02        9.11      4.19 o 
  -5  13   4        4.80       13.55      4.10 o 
  -4  13   4        0.01       -0.38      3.36 o 
  -3  13   4        0.91        2.74      3.47 o 
  -2  13   4      113.25      116.34      6.36 o 
  -1  13   4        0.01        2.45      3.05 o 
   0  13   4       23.72       23.44      6.17 o 
   1  13   4      107.91      102.80     10.12 o 
   2  13   4        0.12        1.30      5.30 o 
   3  13   4       34.03       30.74      4.88 o 
   4  13   4       15.57       19.12      6.90 o 
   5  13   4        0.63       -5.50      5.82 o 
   6  13   4       22.08       16.97      7.25 o 
  -7  14   4        4.77       13.61      7.14 o 
  -6  14   4       12.56       11.49      4.76 o 
  -5  14   4        4.61        4.61      4.22 o 
  -4  14   4       30.84       26.41      4.63 o 
  -3  14   4        9.07        5.44      3.98 o 
  -2  14   4        2.81        2.44      3.62 o 
  -1  14   4       19.67        9.88      4.23 o 
   0  14   4        0.02       -3.48      3.48 o 
   1  14   4        1.15        8.44      4.35 o 
   2  14   4        1.72        3.10      4.16 o 
   3  14   4        0.13        4.53      4.19 o 
   4  14   4        0.79       -1.15      5.82 o 
   5  14   4        0.45       -3.03      7.02 o 
  -5  15   4        1.56        4.74      4.45 o 
  -4  15   4        7.11       11.21      6.53 o 
  -3  15   4        0.40       -3.84      4.05 o 
  -2  15   4       13.82       19.37      5.78 o 
  -1  15   4        0.37       -3.89      3.89 o 
   0  15   4       19.28       25.66      6.70 o 
   1  15   4       52.01       53.29      6.21 o 
   2  15   4       15.07       13.49      5.10 o 
   3  15   4        8.36       14.41      7.25 o 
   4  15   4       12.41       17.52      7.44 o 
  -3  16   4        6.06       12.11      5.76 o 
  -2  16   4        3.11       -0.07      5.12 o 
  -1  16   4        0.05        1.51      6.11 o 
   0  16   4        5.74        6.07      4.79 o 
   1  16   4       11.45       17.55      5.34 o 
   2  16   4        2.04        3.64      5.01 o 
 -12   1   5       30.22       35.40      6.36 o 
 -11   1   5       22.52       16.30      5.12 o 
 -10   1   5      127.20      126.05      8.61 o 
  -9   1   5      318.18      309.96      8.31 o 
  -8   1   5      254.88      253.28      7.77 o 
  -7   1   5      271.12      258.41     11.90 o 
  -6   1   5      285.15      293.80      7.65 o 
  -5   1   5       17.40       25.40      2.39 o 
  -4   1   5      314.90      309.55      7.97 o 
  -3   1   5        7.31        7.07      1.71 o 
  -2   1   5     1018.26     1057.33     17.22 o 
  -1   1   5       14.42       17.91      2.29 o 
   0   1   5      108.27      105.27      3.69 o 
   1   1   5      747.27      779.02     13.68 o 
   2   1   5     6264.04     6471.99    139.69 o 
   3   1   5     3049.92     3137.93     59.65 o 
   4   1   5        0.03        1.59      0.96 o 
   5   1   5        5.54        5.35      1.22 o 
   6   1   5      105.98      110.07      4.54 o 
   7   1   5      357.97      363.22      7.75 o 
   8   1   5        2.76       -0.94      4.82 o 
   9   1   5       10.96        7.81      6.30 o 
  10   1   5       18.73       27.89     12.34 o 
 -12   2   5        0.02        4.54      5.50 o 
 -11   2   5       21.79       20.65      5.33 o 
 -10   2   5        2.95        0.96      3.69 o 
  -9   2   5       19.38       12.58      4.78 o 
  -8   2   5       22.43       20.26      2.85 o 
  -7   2   5      252.94      245.12      6.97 o 
  -6   2   5      293.12      297.61      8.91 o 
  -5   2   5      404.89      410.69     11.87 o 
  -4   2   5      952.15      966.48     20.10 o 
  -3   2   5      571.54      595.20     13.02 o 
  -2   2   5       26.45       36.44      1.91 o 
  -1   2   5      395.08      423.24      7.51 o 
   0   2   5       56.75       61.43      2.01 o 
   1   2   5      767.96      810.29     18.99 o 
   2   2   5      454.52      477.23     12.29 o 
   3   2   5      260.60      255.36      7.70 o 
   4   2   5       55.50       53.09      3.26 o 
   5   2   5       97.73       89.20      3.02 o 
   6   2   5       25.76       26.86      2.28 o 
   7   2   5      172.54      152.13      4.78 o 
   8   2   5       19.26       19.20      4.29 o 
   9   2   5        4.04        0.03      7.31 o 
  10   2   5        2.97       -2.74      9.60 o 
 -12   3   5       30.31       38.33      7.39 o 
 -11   3   5       10.27        1.67      4.34 o 
 -10   3   5        2.05        2.15      3.78 o 
  -9   3   5      376.46      355.83     13.31 o 
  -8   3   5        7.76        7.01      4.93 o 
  -7   3   5      158.00      141.62      6.64 o 
  -6   3   5      700.51      697.57     15.82 o 
  -5   3   5        3.15        7.90      2.11 o 
  -4   3   5      413.26      425.08     10.32 o 
  -3   3   5     1652.30     1757.78     34.74 o 
  -2   3   5      363.26      399.87      7.61 o 
  -1   3   5     1335.27     1338.00     21.45 o 
   0   3   5      952.44     1002.65     16.19 o 
   1   3   5      252.72      243.68      6.03 o 
   2   3   5       68.95       58.52      8.23 o 
   3   3   5       72.47       81.69      4.07 o 
   4   3   5      337.61      324.21      9.14 o 
   5   3   5       81.55       78.32      3.52 o 
   6   3   5       12.01       16.15      1.99 o 
   7   3   5       16.73       24.21      2.65 o 
   8   3   5      182.64      195.06      8.78 o 
   9   3   5       37.08       41.14     11.89 o 
  10   3   5       84.63      101.94     16.91 o 
 -12   4   5       24.99       33.62      7.19 o 
 -11   4   5       76.54       87.77      8.38 o 
 -10   4   5      234.58      216.19     10.90 o 
  -9   4   5       95.12       96.19      8.23 o 
  -8   4   5       66.01       60.81      9.50 o 
  -7   4   5       80.31       80.83      4.57 o 
  -6   4   5      480.04      458.76     11.73 o 
  -5   4   5       35.69       32.58      3.14 o 
  -4   4   5      558.80      606.34     13.81 o 
  -3   4   5     5134.60     5481.36    103.65 o 
  -2   4   5        2.01        0.53      1.35 o 
  -1   4   5       81.41       83.55      4.24 o 
   0   4   5        1.29        2.57      1.24 o 
   1   4   5       73.33       60.52      2.29 o 
   2   4   5      475.21      437.11     14.36 o 
   3   4   5      516.47      488.15     12.40 o 
   4   4   5       77.53       81.09      3.97 o 
   5   4   5      150.02      114.37      5.59 o 
   6   4   5       23.10       19.17      2.96 o 
   7   4   5        4.24        5.10      2.31 o 
   8   4   5        1.82        1.83      5.94 o 
   9   4   5       33.64       34.52      6.48 o 
  10   4   5        5.14        5.03     10.97 o 
 -11   5   5       11.58        9.37      5.55 o 
 -10   5   5       31.05       19.54      5.46 o 
  -9   5   5      202.73      193.01     15.22 o 
  -8   5   5      206.73      176.01      7.21 o 
  -7   5   5       92.36       97.75      5.21 o 
  -6   5   5      251.99      241.47      7.69 o 
  -5   5   5      217.36      221.40      8.95 o 
  -4   5   5      687.20      695.76     15.64 o 
  -3   5   5       18.82       17.26      2.57 o 
  -2   5   5       19.71       26.62      2.33 o 
  -1   5   5      590.18      620.15     12.01 o 
   0   5   5      160.46      158.14      6.67 o 
   1   5   5      583.01      567.25     11.99 o 
   2   5   5      270.72      269.91     10.29 o 
   3   5   5      136.06      120.82     13.26 o 
   4   5   5      533.58      540.17     17.77 o 
   5   5   5       62.11       67.61      3.43 o 
   6   5   5      152.89      169.81      6.64 o 
   7   5   5      204.60      208.76     10.02 o 
   8   5   5       27.47       24.69      7.31 o 
   9   5   5       36.04       39.09      8.91 o 
 -11   6   5       46.58       56.15      7.96 o 
 -10   6   5       11.98       15.92      8.71 o 
  -9   6   5        0.39        3.87      4.58 o 
  -8   6   5      190.38      168.22      8.59 o 
  -7   6   5      440.53      419.44     18.54 o 
  -6   6   5       46.70       48.51      4.02 o 
  -5   6   5      597.45      573.56     15.18 o 
  -4   6   5      138.96      151.97      5.85 o 
  -3   6   5        8.01        6.37      2.18 o 
  -2   6   5     1007.40     1125.38     23.42 o 
  -1   6   5        0.39        0.90      1.68 o 
   0   6   5     2475.89     2653.66     50.95 o 
   1   6   5      200.70      191.19      6.33 o 
   2   6   5       19.06       17.36      1.85 o 
   3   6   5       31.98       39.45      2.29 o 
   4   6   5       96.69       92.24      4.18 o 
   5   6   5      111.17      102.27      6.22 o 
   6   6   5       28.67       26.84      4.80 o 
   7   6   5       91.37       86.33      6.94 o 
   8   6   5        0.05        0.00      5.94 o 
   9   6   5        7.49        3.58      7.54 o 
 -11   7   5       61.07       76.96     14.62 o 
 -10   7   5       42.38       45.93      6.65 o 
  -9   7   5      148.13      134.26      9.08 o 
  -8   7   5        0.00        0.62      3.22 o 
  -7   7   5       51.86       60.17      4.85 o 
  -6   7   5        0.01       -2.79      2.79 o 
  -5   7   5       79.01       80.98      7.98 o 
  -4   7   5        4.63        2.42      2.56 o 
  -3   7   5      391.20      367.42     11.50 o 
  -2   7   5       54.31       44.69      3.47 o 
  -1   7   5      225.49      201.85      6.00 o 
   0   7   5      344.20      358.60      7.78 o 
   1   7   5      259.55      241.35      6.67 o 
   2   7   5        2.35        5.85      1.91 o 
   3   7   5       12.20       10.26      1.96 o 
   4   7   5        1.84        1.25      1.89 o 
   5   7   5      123.54      130.99      5.64 o 
   6   7   5       40.46       41.37     14.17 o 
   7   7   5       55.92       72.49      7.27 o 
   8   7   5       43.24       47.54      9.60 o 
   9   7   5       51.49       49.37     10.51 o 
 -10   8   5        0.61       -4.20      5.30 o 
  -9   8   5       10.87       13.00      7.07 o 
  -8   8   5        0.07       -1.64      3.24 o 
  -7   8   5      235.80      229.61      8.49 o 
  -6   8   5      444.64      361.31     11.04 o 
  -5   8   5       18.71       18.63      3.55 o 
  -4   8   5      263.33      235.70     12.76 o 
  -3   8   5       96.02       86.50      6.86 o 
  -2   8   5       45.04       53.45      3.88 o 
  -1   8   5      382.74      415.03     10.28 o 
   0   8   5        2.47        1.90      1.76 o 
   1   8   5      556.57      574.13     15.28 o 
   2   8   5       25.16       20.76      4.29 o 
   3   8   5       82.53       88.30      4.64 o 
   4   8   5        8.77        6.30      3.36 o 
   5   8   5       48.78       57.07      8.23 o 
   6   8   5        1.63        1.59      4.35 o 
   7   8   5       19.29       22.88     17.83 o 
   8   8   5      133.21      134.40     13.71 o 
 -10   9   5        2.39        6.53      5.62 o 
  -9   9   5       12.23       17.48      5.49 o 
  -8   9   5       21.08       21.63      4.51 o 
  -7   9   5       12.25       10.12      3.87 o 
  -6   9   5       60.16       55.47      4.94 o 
  -5   9   5      419.36      416.24     12.10 o 
  -4   9   5        0.07        0.21      3.30 o 
  -3   9   5       85.91       84.41      5.67 o 
  -2   9   5      453.08      428.93     11.06 o 
  -1   9   5      467.68      484.72     11.82 o 
   0   9   5       61.49       58.35      3.34 o 
   1   9   5       39.19       39.90      3.66 o 
   2   9   5       49.45       46.93      4.02 o 
   3   9   5      137.70      131.43      6.03 o 
   4   9   5       84.13       80.98      5.48 o 
   5   9   5        2.28        2.87      4.68 o 
   6   9   5       14.31       18.12      9.83 o 
   7   9   5        3.92        5.62      5.47 o 
   8   9   5       17.60        6.86      7.77 o 
  -9  10   5        1.74        2.33      4.91 o 
  -8  10   5        4.61       10.37      4.28 o 
  -7  10   5       49.21       53.91      5.41 o 
  -6  10   5        0.27       -0.69      3.52 o 
  -5  10   5       74.67       66.89      5.29 o 
  -4  10   5       92.62       99.55      6.07 o 
  -3  10   5        4.35        5.12      2.94 o 
  -2  10   5       15.02       10.85      3.27 o 
  -1  10   5       93.09       81.91      4.61 o 
   0  10   5       40.92       35.82      3.18 o 
   1  10   5        9.97       11.73      3.32 o 
   2  10   5       14.52       10.55      3.44 o 
   3  10   5       92.39       91.49     12.05 o 
   4  10   5        7.84        5.50      3.03 o 
   5  10   5        2.34        6.21      5.14 o 
   6  10   5       22.23       15.74      5.97 o 
   7  10   5        0.80        9.09      5.92 o 
   8  10   5        1.36       10.51      8.23 o 
  -9  11   5        3.27       11.85      8.41 o 
  -8  11   5        8.52       14.11      4.81 o 
  -7  11   5       51.42       51.69      5.76 o 
  -6  11   5       16.07       16.88      4.30 o 
  -5  11   5        0.94        1.53      4.68 o 
  -4  11   5      154.81      150.88      6.76 o 
  -3  11   5      261.20      250.57     12.27 o 
  -2  11   5     1102.24     1073.92     33.52 o 
  -1  11   5       17.44       11.13      4.16 o 
   0  11   5       31.10       24.36      3.18 o 
   1  11   5      211.46      210.59     13.08 o 
   2  11   5        0.73       -0.42      2.99 o 
   3  11   5      252.40      233.06      9.19 o 
   4  11   5       12.24       12.01      5.38 o 
   5  11   5       43.20       37.69      8.69 o 
   6  11   5      100.15      111.80     10.09 o 
   7  11   5        3.49       18.43      6.90 o 
  -8  12   5       68.18       80.91      7.55 o 
  -7  12   5       21.46       20.16      5.28 o 
  -6  12   5       17.19       15.00      4.89 o 
  -5  12   5      115.47      130.99      7.79 o 
  -4  12   5        4.42        7.84      4.88 o 
  -3  12   5       67.32       59.94      5.01 o 
  -2  12   5      106.86      116.23      6.07 o 
  -1  12   5        4.95        1.81      2.89 o 
   0  12   5       37.33       43.42      4.86 o 
   1  12   5       30.89       26.52      4.31 o 
   2  12   5       69.42       64.19      5.58 o 
   3  12   5       20.74       13.53      5.88 o 
   4  12   5        5.81       13.93      6.48 o 
   5  12   5       11.03        3.34     12.11 o 
   6  12   5       23.33       36.01      8.20 o 
  -7  13   5        6.47        9.49      4.88 o 
  -6  13   5       51.69       50.54      6.33 o 
  -5  13   5       38.61       58.80      5.79 o 
  -4  13   5       92.24       88.14      6.22 o 
  -3  13   5       38.95       40.96      4.71 o 
  -2  13   5        0.10       -2.52      3.17 o 
  -1  13   5      386.30      395.14     13.68 o 
   0  13   5      114.05      123.98      7.58 o 
   1  13   5        3.12        5.43      3.84 o 
   2  13   5      112.65      102.48      7.02 o 
   3  13   5       19.70       21.55      6.92 o 
   4  13   5       72.91      102.42     13.94 o 
   5  13   5        8.24       22.41      7.47 o 
  -6  14   5      102.60      111.16     12.23 o 
  -5  14   5        1.82        0.35      4.18 o 
  -4  14   5        1.04       -2.40      3.79 o 
  -3  14   5        7.30        6.45      3.99 o 
  -2  14   5       10.73        7.36      4.26 o 
  -1  14   5       52.62       45.48      6.95 o 
   0  14   5       75.96       63.71      6.21 o 
   1  14   5       56.80       61.08      6.12 o 
   2  14   5       31.18       28.35      5.60 o 
   3  14   5        7.65       14.47      8.00 o 
   4  14   5       10.90       12.43      7.02 o 
  -5  15   5        0.02        0.67      4.39 o 
  -4  15   5       21.00       24.46      5.01 o 
  -3  15   5       19.16       23.78      5.67 o 
  -2  15   5       32.61       27.37      5.59 o 
  -1  15   5       55.19       44.49      6.04 o 
   0  15   5       12.04        9.45      4.75 o 
   1  15   5        6.80       13.75      5.07 o 
   2  15   5       39.00       52.52      9.22 o 
   3  15   5       13.01       20.32      7.91 o 
  -2  16   5        0.53        5.96      5.19 o 
  -1  16   5        1.64        5.61      5.06 o 
   0  16   5        0.16        4.19      4.89 o 
 -12   0   6      113.71      134.74     22.86 o 
 -11   0   6      187.46      194.12     26.74 o 
 -10   0   6      118.65      101.08     10.15 o 
  -9   0   6       84.33       82.46      5.65 o 
  -8   0   6        1.08       -1.71      2.40 o 
  -7   0   6      185.13      179.90      7.37 o 
  -6   0   6     2389.24     2496.82     57.07 o 
  -5   0   6     1052.09     1018.48     25.04 o 
  -4   0   6      381.89      284.34     15.09 o 
  -3   0   6     5618.04     5471.12    204.80 o 
  -2   0   6       92.80       88.75      5.94 o 
  -1   0   6      253.73      288.02      9.37 o 
   0   0   6      238.99      220.80      6.47 o 
   1   0   6     3919.90     4061.14     88.03 o 
   2   0   6    15712.32    15333.98    329.17 o 
   3   0   6     1388.81     1422.76     31.90 o 
   4   0   6       10.82       11.38      2.06 o 
   5   0   6       28.03       22.20      3.19 o 
   6   0   6       48.89       48.74      3.84 o 
   7   0   6       44.95       46.13      5.05 o 
   8   0   6        5.03       12.80      8.23 o 
   9   0   6        2.51        8.69      8.69 o 
 -12   1   6        4.88        8.81      5.40 o 
 -11   1   6        2.74        3.22      4.44 o 
 -10   1   6       16.02       13.66      4.37 o 
  -9   1   6        9.45        8.31      2.37 o 
  -8   1   6        9.01        8.41      2.22 o 
  -7   1   6      662.03      626.62     13.61 o 
  -6   1   6      239.33      217.53      6.98 o 
  -5   1   6      113.65      107.81      6.49 o 
  -4   1   6      519.83      522.83     12.14 o 
  -3   1   6       79.24       84.16      4.21 o 
  -2   1   6       13.98       23.51      2.89 o 
  -1   1   6      217.21      203.18      4.46 o 
   0   1   6      112.30      136.63      3.48 o 
   1   1   6        7.62        5.10      1.16 o 
   2   1   6      129.22      120.26     10.89 o 
   3   1   6      128.02      127.49      4.32 o 
   4   1   6      344.56      362.69      9.30 o 
   5   1   6       78.71       74.52      2.73 o 
   6   1   6      147.24      151.56      4.36 o 
   7   1   6      136.83      150.43      5.09 o 
   8   1   6       29.23       29.56      6.79 o 
   9   1   6       10.36       12.80      9.14 o 
 -12   2   6        0.00        1.35      5.11 o 
 -11   2   6       31.45       26.19      5.51 o 
 -10   2   6        0.67        3.16      3.85 o 
  -9   2   6        2.49        1.09      2.65 o 
  -8   2   6      908.32      876.02     20.12 o 
  -7   2   6      466.58      439.58     16.50 o 
  -6   2   6      394.50      374.60     10.01 o 
  -5   2   6       70.06       51.73      4.29 o 
  -4   2   6      955.97      916.81     19.47 o 
  -3   2   6        5.35        6.94      3.32 o 
  -2   2   6      601.36      614.29     12.90 o 
  -1   2   6     1229.83     1220.34     19.71 o 
   0   2   6      302.47      287.91      6.01 o 
   1   2   6     2526.81     2572.33     56.72 o 
   2   2   6        0.06       -4.66      7.54 o 
   3   2   6       28.36       28.38      2.88 o 
   4   2   6       94.54      107.61      4.62 o 
   5   2   6      119.65      121.98      4.59 o 
   6   2   6        2.90        0.91      2.07 o 
   7   2   6        6.52       11.71      2.65 o 
   8   2   6       19.64       23.74      8.46 o 
   9   2   6        7.49       12.80      9.60 o 
 -12   3   6       10.39       15.26      6.68 o 
 -11   3   6        4.41        7.62      5.34 o 
 -10   3   6        1.25        3.85      4.47 o 
  -9   3   6       59.04       63.83      4.70 o 
  -8   3   6      304.31      296.35     13.43 o 
  -7   3   6       33.63       25.03      3.24 o 
  -6   3   6     1047.03     1026.72     22.30 o 
  -5   3   6      680.85      748.20     19.50 o 
  -4   3   6       37.43       39.45      3.14 o 
  -3   3   6      586.63      639.53     14.22 o 
  -2   3   6       34.17       43.16      2.51 o 
  -1   3   6       15.31       13.65      1.69 o 
   0   3   6       18.27       27.60      3.16 o 
   1   3   6        4.72        5.26      2.08 o 
   2   3   6      222.89      220.02      8.54 o 
   3   3   6      171.68      169.08      7.41 o 
   4   3   6       94.92       95.96      4.63 o 
   5   3   6        1.52        2.67      2.28 o 
   6   3   6        8.81        8.85      2.90 o 
   7   3   6       45.07       42.85      3.32 o 
   8   3   6        1.38        3.20      8.23 o 
   9   3   6        0.21       -5.03      8.69 o 
 -11   4   6        1.33        9.46      5.60 o 
 -10   4   6       49.03       40.24      6.32 o 
  -9   4   6        2.42        4.81      3.07 o 
  -8   4   6        1.98        1.31      2.97 o 
  -7   4   6       73.73       68.67      4.60 o 
  -6   4   6      153.16      145.16      6.86 o 
  -5   4   6        6.70        0.13      2.27 o 
  -4   4   6       35.09       40.73      4.76 o 
  -3   4   6      983.93      977.16     21.44 o 
  -2   4   6      187.03      184.87      5.11 o 
  -1   4   6        1.24        3.69      1.73 o 
   0   4   6        5.99        6.10      1.37 o 
   1   4   6       13.33       14.31      1.61 o 
   2   4   6        5.82        4.55      5.26 o 
   3   4   6        0.47       -0.75      2.12 o 
   4   4   6       21.34       21.80      2.53 o 
   5   4   6       41.20       42.94      3.48 o 
   6   4   6        4.59        2.90      2.64 o 
   7   4   6        6.38        7.20      3.71 o 
   8   4   6        0.49       -1.83      5.49 o 
   9   4   6       14.10       14.17     10.97 o 
 -11   5   6       35.41       46.67     11.30 o 
 -10   5   6        5.01       12.85      5.38 o 
  -9   5   6       15.56       20.59      3.76 o 
  -8   5   6      123.87      121.90      6.22 o 
  -7   5   6      462.99      486.21     12.87 o 
  -6   5   6       34.17       35.59      3.69 o 
  -5   5   6      145.41      160.49      6.07 o 
  -4   5   6        6.64        1.47      2.20 o 
  -3   5   6      201.82      234.68      7.07 o 
  -2   5   6      130.07      140.01      5.79 o 
  -1   5   6       54.46       65.31      2.98 o 
   0   5   6      271.15      268.43      6.75 o 
   1   5   6      969.74      968.10     19.36 o 
   2   5   6      232.64      220.50     23.31 o 
   3   5   6        1.45        2.90      4.80 o 
   4   5   6      254.26      249.48     10.47 o 
   5   5   6        7.73       11.05      4.11 o 
   6   5   6       17.37       13.92      4.03 o 
   7   5   6      105.41       85.83      6.94 o 
   8   5   6       20.65       22.86      7.31 o 
   9   5   6        3.37        4.11     11.43 o 
 -11   6   6       75.50       78.66      8.67 o 
 -10   6   6        5.01        7.13      5.04 o 
  -9   6   6       24.16       33.19      5.91 o 
  -8   6   6      106.51      117.88      6.39 o 
  -7   6   6       15.40       19.20      3.44 o 
  -6   6   6      102.32      110.41      7.26 o 
  -5   6   6        7.23       12.49      2.94 o 
  -4   6   6      141.59      149.28      5.92 o 
  -3   6   6        0.19       -0.61      2.57 o 
  -2   6   6        7.32        5.09      2.27 o 
  -1   6   6        7.17        5.86      1.87 o 
   0   6   6      618.83      648.19     14.00 o 
   1   6   6      127.40      123.46      4.11 o 
   2   6   6      179.46      159.55      5.42 o 
   3   6   6       10.45        8.01      3.38 o 
   4   6   6       55.96       55.67      5.59 o 
   5   6   6       67.32       69.10      6.12 o 
   6   6   6        1.13        5.63      4.03 o 
   7   6   6        6.76        7.06      4.35 o 
   8   6   6       34.96       34.74      8.23 o 
 -11   7   6        0.86       12.59      6.20 o 
 -10   7   6        0.69        2.79      5.10 o 
  -9   7   6        9.01       16.71      5.18 o 
  -8   7   6       60.38       61.23      5.17 o 
  -7   7   6      276.86      264.88      9.10 o 
  -6   7   6       75.07      101.11     10.49 o 
  -5   7   6       45.60       37.92      4.06 o 
  -4   7   6        0.58        1.44      2.64 o 
  -3   7   6      263.77      271.16      8.16 o 
  -2   7   6       50.76       43.10      4.98 o 
  -1   7   6      111.53      109.21      5.31 o 
   0   7   6      575.73      577.99     13.03 o 
   1   7   6       26.34       23.34      2.44 o 
   2   7   6        5.60        2.98      3.37 o 
   3   7   6      301.13      292.54      8.59 o 
   4   7   6      135.69      131.04      8.20 o 
   5   7   6       15.97       10.03      7.54 o 
   6   7   6       81.31       96.41      7.59 o 
   7   7   6        3.13        5.77      4.68 o 
   8   7   6        5.26        5.49      6.86 o 
 -10   8   6       73.63       74.03      8.27 o 
  -9   8   6       65.36       78.80      7.86 o 
  -8   8   6      106.53      109.39      6.54 o 
  -7   8   6        0.08        0.08      3.20 o 
  -6   8   6        0.57        2.92      3.15 o 
  -5   8   6      897.00      896.30     20.83 o 
  -4   8   6      767.87      805.48     21.88 o 
  -3   8   6      269.30      259.64      8.28 o 
  -2   8   6       27.89       21.28      3.18 o 
  -1   8   6      265.26      258.12      7.36 o 
   0   8   6      110.06      105.79      5.24 o 
   1   8   6       98.52       92.69      4.21 o 
   2   8   6       85.60       66.40      4.98 o 
   3   8   6      203.50      199.55     10.83 o 
   4   8   6      224.23      221.29     10.93 o 
   5   8   6       42.49       45.21      6.30 o 
   6   8   6       18.04       15.84      6.17 o 
   7   8   6       12.52       12.80      5.50 o 
   8   8   6        1.81        1.83      7.31 o 
 -10   9   6        1.56        4.83      5.68 o 
  -9   9   6        0.00        2.73      6.46 o 
  -8   9   6        1.19        5.46      3.86 o 
  -7   9   6       56.04       50.89      5.25 o 
  -6   9   6       21.86       25.92      6.14 o 
  -5   9   6      204.56      215.14      8.56 o 
  -4   9   6      504.16      510.21     13.64 o 
  -3   9   6      242.86      244.29      9.89 o 
  -2   9   6        2.20        2.54      2.44 o 
  -1   9   6      252.80      238.23      7.24 o 
   0   9   6       72.03       66.90      3.57 o 
   1   9   6      169.32      160.80      6.68 o 
   2   9   6      163.41      150.34      6.49 o 
   3   9   6       10.71       13.41      5.96 o 
   4   9   6       10.18        6.92      4.39 o 
   5   9   6       41.25       61.80      7.35 o 
   6   9   6       27.34       35.54      6.37 o 
   7   9   6       14.03       29.12      6.57 o 
  -9  10   6       95.57       88.90      8.71 o 
  -8  10   6       72.00       91.11      6.91 o 
  -7  10   6      182.69      195.06     12.54 o 
  -6  10   6      271.72      269.63     10.06 o 
  -5  10   6        9.27       11.62      3.99 o 
  -4  10   6       15.12       16.78      3.82 o 
  -3  10   6       15.78       17.09      3.97 o 
  -2  10   6      215.76      204.13      7.15 o 
  -1  10   6      531.71      504.53     12.53 o 
   0  10   6      100.72       94.51      9.04 o 
   1  10   6      152.56      158.92      9.09 o 
   2  10   6       30.90       23.06      3.55 o 
   3  10   6      135.21      141.68     10.51 o 
   4  10   6       13.70        7.94      5.71 o 
   5  10   6       81.83       98.52     15.54 o 
   6  10   6      189.06      190.88     11.84 o 
   7  10   6       65.66       76.95     10.97 o 
  -9  11   6        1.57       -0.35      5.95 o 
  -8  11   6        0.63        7.03      4.64 o 
  -7  11   6        0.07       -3.91      3.91 o 
  -6  11   6       17.80       12.87      5.96 o 
  -5  11   6      126.35      138.00     17.33 o 
  -4  11   6       70.59       61.93      5.00 o 
  -3  11   6       16.91       16.65      3.53 o 
  -2  11   6      101.62       99.68      5.41 o 
  -1  11   6       45.91       42.32      3.85 o 
   0  11   6       42.29       46.58      5.38 o 
   1  11   6       35.48       38.38      4.32 o 
   2  11   6        7.64       10.24      4.68 o 
   3  11   6        2.77        0.47      4.94 o 
   4  11   6       49.30       50.32      7.55 o 
   5  11   6       27.58       44.56      7.74 o 
   6  11   6       24.74       18.51      7.11 o 
  -8  12   6       37.54       40.41      7.59 o 
  -7  12   6        1.76       -0.98      4.57 o 
  -6  12   6        3.58        3.17      4.44 o 
  -5  12   6        6.23        7.97      3.79 o 
  -4  12   6        0.74       -3.23      3.23 o 
  -3  12   6       30.27       17.80      4.82 o 
  -2  12   6      219.20      192.18     10.10 o 
  -1  12   6        1.07       -0.34      3.35 o 
   0  12   6      190.20      180.05     16.07 o 
   1  12   6       30.13       30.98      4.52 o 
   2  12   6      205.40      224.68     13.02 o 
   3  12   6        0.91        8.95      6.04 o 
   4  12   6      141.43      141.74     18.06 o 
   5  12   6      146.91      152.39     37.71 o 
  -7  13   6        4.57        1.57      4.31 o 
  -6  13   6        4.89        8.92      4.37 o 
  -5  13   6        2.61        7.75      3.96 o 
  -4  13   6       15.94       27.25      4.62 o 
  -3  13   6        7.44        6.02      3.61 o 
  -2  13   6        2.38        0.78      3.85 o 
  -1  13   6       20.88       14.89      4.48 o 
   0  13   6       80.08       79.36      6.56 o 
   1  13   6        8.46       11.36      4.26 o 
   2  13   6        2.69       -4.61      4.61 o 
   3  13   6        0.00        1.87      6.37 o 
   4  13   6       21.40       29.01      7.68 o 
   5  13   6       19.44       21.94      9.60 o 
  -6  14   6       19.51       31.68      5.46 o 
  -5  14   6        8.59        2.98      4.25 o 
  -4  14   6       10.49       20.26      5.31 o 
  -3  14   6       11.99        9.51      6.88 o 
  -2  14   6       10.11       14.39      4.75 o 
  -1  14   6        3.85        6.06      4.39 o 
   0  14   6        0.06        1.32      4.94 o 
   1  14   6        0.35        3.84      7.09 o 
   2  14   6        1.05       -5.25      8.23 o 
   3  14   6        4.01        5.73     10.06 o 
  -4  15   6        1.35        6.37      5.34 o 
  -3  15   6       18.12       22.88      5.88 o 
  -2  15   6       18.77       18.04      5.25 o 
  -1  15   6        6.80        2.96      5.33 o 
   0  15   6        5.61        3.54      4.75 o 
   1  15   6       21.08       22.13      7.74 o 
   2  15   6        0.11       -3.66      7.31 o 
 -12   1   7        2.86        2.71      5.29 o 
 -11   1   7        3.99        6.96      4.67 o 
 -10   1   7       14.85        9.97      4.10 o 
  -9   1   7       18.25       16.60      3.75 o 
  -8   1   7      269.65      243.32      7.08 o 
  -7   1   7       38.60       39.91      3.74 o 
  -6   1   7      135.36      138.32      5.87 o 
  -5   1   7      429.87      457.95     13.98 o 
  -4   1   7      126.58      129.68      6.00 o 
  -3   1   7      239.92      274.63      8.44 o 
  -2   1   7        3.25        3.42      1.92 o 
  -1   1   7       43.13       49.63      2.28 o 
   0   1   7      278.57      264.34      5.63 o 
   1   1   7      423.59      421.21      8.03 o 
   2   1   7       33.39       28.28      2.42 o 
   3   1   7       58.10       55.90      2.90 o 
   4   1   7        0.02        1.06      1.83 o 
   5   1   7        7.80        8.46      3.50 o 
   6   1   7        8.40        6.96      2.84 o 
   7   1   7        0.03        1.05      2.76 o 
   8   1   7       29.47       29.26     10.06 o 
   9   1   7       51.77       55.31     13.26 o 
 -12   2   7       42.72       55.77     14.17 o 
 -11   2   7       32.14       31.76      7.48 o 
 -10   2   7        5.06       10.14      4.77 o 
  -9   2   7       56.70       64.71      4.51 o 
  -8   2   7       23.98       19.97      3.47 o 
  -7   2   7      104.84      107.39      5.54 o 
  -6   2   7      257.50      261.38     10.53 o 
  -5   2   7      108.58      105.98      5.34 o 
  -4   2   7       60.66       47.48      3.78 o 
  -3   2   7      821.06      800.22     19.70 o 
  -2   2   7     1330.26     1376.75     31.75 o 
  -1   2   7      489.08      462.73      9.33 o 
   0   2   7        0.15        0.62      1.27 o 
   1   2   7     1292.06     1325.84     30.40 o 
   2   2   7      168.35      154.04      5.46 o 
   3   2   7       12.96       12.74      2.60 o 
   4   2   7       26.33       24.17      2.56 o 
   5   2   7       78.10       74.52      6.68 o 
   6   2   7       64.58       64.34      3.67 o 
   7   2   7       46.95       43.43      6.86 o 
   9   2   7       40.72       38.40     13.26 o 
 -11   3   7        1.00        7.73      5.36 o 
 -10   3   7        0.62        2.45      4.77 o 
  -9   3   7        0.51        1.84      2.88 o 
  -8   3   7        2.68        2.69      2.93 o 
  -7   3   7      116.31       90.54      5.60 o 
  -6   3   7      243.63      246.64      7.92 o 
  -5   3   7       29.01       25.80      3.95 o 
  -4   3   7       21.49       27.96      3.43 o 
  -3   3   7      666.06      713.08     18.12 o 
  -2   3   7      160.43      147.00      7.28 o 
  -1   3   7      457.94      456.73     10.01 o 
   0   3   7       80.77       87.81      3.56 o 
   1   3   7       92.67       93.96      4.60 o 
   2   3   7       43.07       45.28      9.83 o 
   3   3   7        2.04        1.46      2.53 o 
   4   3   7        8.17        6.26      2.96 o 
   5   3   7       20.50       15.38      2.45 o 
   6   3   7       11.60       14.10      4.62 o 
   7   3   7        7.33        7.31      5.49 o 
   9   3   7        0.04        4.57     10.51 o 
 -11   4   7       12.52       12.76      6.46 o 
 -10   4   7       26.08       45.56      6.71 o 
  -9   4   7      207.84      209.42      8.25 o 
  -8   4   7      279.35      254.82      8.91 o 
  -7   4   7      229.50      233.13     13.00 o 
  -6   4   7      259.24      243.24      7.97 o 
  -5   4   7      585.60      551.32     13.46 o 
  -4   4   7      602.47      535.20     12.90 o 
  -3   4   7       24.82       18.63      3.07 o 
  -2   4   7       19.49       15.09      4.10 o 
  -1   4   7     1945.22     1978.09     34.50 o 
   0   4   7      591.09      551.60     10.62 o 
   1   4   7     1016.66      975.90     24.65 o 
   2   4   7      437.46      418.06     11.16 o 
   3   4   7      244.26      225.74      9.43 o 
   4   4   7      119.78      116.37      6.42 o 
   5   4   7      115.92      120.51      6.90 o 
   6   4   7        5.10        4.28      3.52 o 
   7   4   7       91.66       85.49     10.06 o 
 -11   5   7       16.08       16.14      6.53 o 
 -10   5   7       11.85        8.22      5.31 o 
  -9   5   7        2.69        4.83      5.15 o 
  -8   5   7        9.13        7.38      3.32 o 
  -7   5   7       10.96        8.95      3.27 o 
  -6   5   7       37.34       29.44      3.70 o 
  -5   5   7        8.69       18.86      3.20 o 
  -4   5   7        0.62        4.62      2.47 o 
  -3   5   7        8.53        5.53      2.31 o 
  -2   5   7       45.35       59.92      4.29 o 
  -1   5   7        0.65        0.22      1.77 o 
   0   5   7       19.05       18.94      1.90 o 
   1   5   7        1.64        1.88      1.19 o 
   2   5   7        0.01       -2.08      2.86 o 
   3   5   7        3.82        4.14      3.18 o 
   4   5   7        0.06        4.64      3.29 o 
   5   5   7        1.14       -0.17      3.51 o 
   6   5   7        0.02        5.35      4.34 o 
   7   5   7        4.48       12.16      4.35 o 
 -11   6   7      116.90      154.77     11.19 o 
 -10   6   7       41.99       38.65      6.78 o 
  -9   6   7      324.44      331.70     11.14 o 
  -8   6   7      266.05      254.60     10.16 o 
  -7   6   7        5.62        1.01      3.89 o 
  -6   6   7      217.37      217.48      7.87 o 
  -5   6   7       99.60       79.82      4.90 o 
  -4   6   7       78.82       75.70      4.59 o 
  -3   6   7      549.50      524.87     12.85 o 
  -2   6   7      275.74      258.32      8.87 o 
  -1   6   7      296.20      270.27      9.13 o 
   0   6   7      830.37      874.35     18.21 o 
   1   6   7       20.75       16.52      2.64 o 
   2   6   7      280.21      255.96     10.80 o 
   3   6   7        2.04       -0.46      3.23 o 
   4   6   7      336.17      357.64     13.89 o 
   5   6   7       17.61       17.07      7.77 o 
   6   6   7      154.54      149.73      9.37 o 
   7   6   7       68.28       72.36      7.09 o 
 -10   7   7        0.02       -4.27      4.75 o 
  -9   7   7       17.65       21.52      6.05 o 
  -8   7   7        6.06        7.11      3.72 o 
  -7   7   7       43.78       39.97      6.85 o 
  -6   7   7        4.65       -0.52      3.03 o 
  -5   7   7        5.61        4.02      3.12 o 
  -4   7   7       21.18       18.40      3.37 o 
  -3   7   7       35.58       35.54      3.60 o 
  -2   7   7       23.73       27.23      3.15 o 
  -1   7   7        0.04       -2.51      3.23 o 
   0   7   7        0.17        0.42      1.99 o 
   1   7   7        0.06        0.29      1.74 o 
   2   7   7       38.70       34.74      2.73 o 
   3   7   7       28.88       31.69      5.17 o 
   4   7   7       81.36       96.52      7.55 o 
   5   7   7       49.00       47.06      8.46 o 
   6   7   7        6.64       11.89      4.82 o 
   7   7   7        0.22        2.52      4.68 o 
 -10   8   7       22.18       17.31      7.23 o 
  -9   8   7        0.59        5.14      4.75 o 
  -8   8   7        0.88       -3.30      3.49 o 
  -7   8   7        0.48       -1.17      3.37 o 
  -6   8   7       47.16       54.30      4.93 o 
  -5   8   7      167.16      166.18      7.18 o 
  -4   8   7       99.60       84.13      5.34 o 
  -3   8   7      327.40      318.98      9.57 o 
  -2   8   7      312.12      317.52      9.26 o 
  -1   8   7       67.50       72.95      4.76 o 
   0   8   7        7.15       12.71      2.88 o 
   1   8   7       72.28       68.85      4.42 o 
   2   8   7        7.12        5.97      2.27 o 
   3   8   7       16.05       19.37      8.69 o 
   4   8   7        8.44       -1.17      4.35 o 
   5   8   7       46.92       50.48      9.83 o 
   6   8   7       32.46       27.54      6.12 o 
   7   8   7        4.84        4.73      5.47 o 
  -9   9   7        6.35       15.52      5.93 o 
  -8   9   7        3.85        3.46      4.06 o 
  -7   9   7        3.94        9.84      6.40 o 
  -6   9   7        3.25        6.00      3.67 o 
  -5   9   7       90.62       88.12      5.87 o 
  -4   9   7       72.76       62.50      5.08 o 
  -3   9   7       20.38       20.02      3.71 o 
  -2   9   7       37.56       34.88      3.70 o 
  -1   9   7       74.62       75.97      4.16 o 
   0   9   7        8.22        6.90      3.04 o 
   1   9   7      103.09      105.81      7.81 o 
   2   9   7        0.03        1.37      5.71 o 
   3   9   7        7.05       11.40      5.03 o 
   4   9   7        8.23       17.78      5.94 o 
   5   9   7        1.52        8.46      4.85 o 
   6   9   7       23.49       17.71      5.79 o 
   7   9   7       35.73       38.53      7.27 o 
  -9  10   7        0.11        8.33      6.98 o 
  -8  10   7       44.24       50.23      5.95 o 
  -7  10   7        0.25        4.70      3.97 o 
  -6  10   7      238.35      235.52     14.15 o 
  -5  10   7       78.49       78.65      6.66 o 
  -4  10   7       60.83       66.29      5.37 o 
  -3  10   7       17.97       21.00      4.22 o 
  -2  10   7      127.18      130.38      6.47 o 
  -1  10   7       70.67       63.96      3.99 o 
   0  10   7       22.08       32.39      4.97 o 
   1  10   7       79.94       82.57      8.15 o 
   2  10   7       18.15        8.98      5.03 o 
   3  10   7       44.91       49.22     10.06 o 
   4  10   7        7.80       10.18      5.27 o 
   5  10   7       31.73       43.57      7.47 o 
   6  10   7       33.54       50.90      7.74 o 
  -8  11   7        9.30        8.69      5.00 o 
  -7  11   7       22.01       19.34      4.97 o 
  -6  11   7       36.01       31.67      5.15 o 
  -5  11   7        2.16       -3.53      3.53 o 
  -4  11   7       47.96       46.26      7.63 o 
  -3  11   7       54.33       56.06      7.52 o 
  -2  11   7      115.82      119.67      6.02 o 
  -1  11   7        0.02       -1.86      3.55 o 
   0  11   7      119.80       97.26     11.39 o 
   1  11   7       58.85       48.89      4.66 o 
   2  11   7        0.61       10.27      5.47 o 
   3  11   7        0.46       -1.80      5.38 o 
   4  11   7       16.97       15.51      6.44 o 
   5  11   7      142.93      148.40     11.44 o 
  -7  12   7       18.39       18.59      5.30 o 
  -6  12   7      116.80      114.84      7.71 o 
  -5  12   7       30.59       30.87      6.40 o 
  -4  12   7      102.28      103.45      6.34 o 
  -3  12   7       96.82       99.20      5.93 o 
  -2  12   7       73.34       87.63      6.63 o 
  -1  12   7       60.66       64.14      5.72 o 
   0  12   7       31.23       31.76      4.86 o 
   1  12   7        0.04        3.20      5.17 o 
   2  12   7      134.93      142.75     10.93 o 
   3  12   7       27.61       32.26      7.35 o 
   4  12   7       94.21      107.23     10.61 o 
   5  12   7       29.62       26.40      7.68 o 
  -6  13   7        0.07       -0.23      4.31 o 
  -5  13   7        1.45       -1.65      3.79 o 
  -4  13   7        1.24        1.84      4.63 o 
  -3  13   7       24.95       12.60      4.50 o 
  -2  13   7        7.36        8.71      4.27 o 
  -1  13   7        0.21        0.24      3.74 o 
   0  13   7       51.78       44.73      5.69 o 
   1  13   7       27.57       23.19      6.90 o 
   2  13   7        1.46       10.81      6.44 o 
   3  13   7        5.14       10.97      6.58 o 
   4  13   7       84.21       72.06     17.83 o 
  -5  14   7       25.32       33.77      8.20 o 
  -4  14   7       54.39       66.98      7.01 o 
  -3  14   7       20.81       34.15      5.96 o 
  -2  14   7       71.95       83.80      7.47 o 
  -1  14   7      128.96      134.26     14.40 o 
   0  14   7       49.38       67.07      9.43 o 
   1  14   7       24.30       25.45      7.22 o 
   2  14   7        6.45        2.00      6.86 o 
  -2  15   7        1.55        0.87      4.60 o 
  -1  15   7        1.77        3.34      8.23 o 
 -11   0   8       11.16       25.81      8.00 o 
 -10   0   8       19.44       26.59      7.09 o 
  -9   0   8       33.82       29.61      5.95 o 
  -8   0   8      262.81      257.20     11.52 o 
  -7   0   8     1412.00     1369.46     40.71 o 
  -6   0   8      267.61      249.18     10.65 o 
  -5   0   8       33.69       27.80      4.20 o 
  -4   0   8     1498.86     1481.15     42.50 o 
  -3   0   8      229.54      219.73      9.37 o 
  -2   0   8      515.97      495.40     16.12 o 
  -1   0   8      719.15      665.94     16.51 o 
   0   0   8      242.26      240.96      7.29 o 
   1   0   8      508.07      521.37     13.00 o 
   2   0   8      152.39      146.31      8.18 o 
   3   0   8     1297.16     1302.81     36.56 o 
   4   0   8     1780.89     1761.84     71.77 o 
   5   0   8      265.77      284.34     16.46 o 
   6   0   8       99.05      108.34     10.06 o 
   7   0   8      245.68      250.97     19.20 o 
 -11   1   8       69.62       64.79      8.23 o 
 -10   1   8       17.25       28.33      7.76 o 
  -9   1   8        7.27        7.87      2.79 o 
  -8   1   8       28.00       23.24      3.99 o 
  -7   1   8      382.58      384.02      9.59 o 
  -6   1   8      166.22      154.83      6.90 o 
  -5   1   8        3.93        4.27      2.64 o 
  -4   1   8        0.01       -2.19      2.19 o 
  -3   1   8        2.35        3.02      2.35 o 
  -2   1   8       11.82       12.54      2.86 o 
  -1   1   8      148.96      141.02      4.59 o 
   0   1   8       39.43       36.15      2.15 o 
   1   1   8       43.46       43.53      1.94 o 
   2   1   8      665.17      636.97     14.03 o 
   3   1   8      479.72      434.69     11.97 o 
   4   1   8       24.98       26.14      5.41 o 
   5   1   8        0.63        0.37      3.18 o 
   6   1   8        1.42       -0.07      3.38 o 
   8   1   8        8.78        3.20      9.14 o 
 -11   2   8        7.23        0.87      5.34 o 
 -10   2   8       23.76       23.73      5.69 o 
  -9   2   8      200.47      204.26      9.33 o 
  -8   2   8      114.90      123.86      6.34 o 
  -7   2   8       18.04       17.58      3.54 o 
  -6   2   8     1078.78     1043.34     22.99 o 
  -5   2   8      468.16      447.97     14.12 o 
  -4   2   8      403.09      383.12     11.44 o 
  -3   2   8      267.04      223.82      7.64 o 
  -2   2   8      249.68      222.51      7.43 o 
  -1   2   8      436.25      431.17      9.91 o 
   0   2   8      163.75      155.82      4.64 o 
   1   2   8        3.46        1.22      1.02 o 
   2   2   8       21.87       20.02      3.46 o 
   3   2   8     1260.98     1212.12     28.80 o 
   4   2   8       31.40       25.61      3.77 o 
   5   2   8        6.01        8.01      5.03 o 
   6   2   8       20.69       27.67      4.68 o 
   8   2   8       45.29       45.71     12.80 o 
 -11   3   8        8.20       15.81      5.98 o 
 -10   3   8        0.05       -2.16      4.57 o 
  -9   3   8        9.29        4.19      3.32 o 
  -8   3   8        2.43        4.49      3.15 o 
  -7   3   8       32.54       34.20      3.93 o 
  -6   3   8      292.41      291.13      9.06 o 
  -5   3   8        0.99       -0.95      2.24 o 
  -4   3   8       18.11       18.96      3.32 o 
  -3   3   8       33.54       35.87      3.70 o 
  -2   3   8       42.64       49.49      3.85 o 
  -1   3   8      111.15      105.37      4.11 o 
   0   3   8      118.29      111.75      3.62 o 
   1   3   8      188.39      200.49      7.09 o 
   2   3   8       82.59       85.07      6.40 o 
   3   3   8        0.01       -0.05      7.77 o 
   4   3   8        0.91       -1.32      3.06 o 
   5   3   8        2.24       11.12      2.82 o 
   6   3   8        3.39        3.95      3.51 o 
   7   3   8        1.79        6.86      5.94 o 
 -11   4   8        0.04        2.09      5.56 o 
 -10   4   8        1.05        6.67      5.86 o 
  -9   4   8        0.82        0.09      3.45 o 
  -8   4   8       11.89       13.41      3.47 o 
  -7   4   8        3.53        2.93      3.07 o 
  -6   4   8       19.74       20.84      3.50 o 
  -5   4   8      145.64      134.84      5.89 o 
  -4   4   8       24.44       23.25      3.24 o 
  -3   4   8        1.98        3.16      3.98 o 
  -2   4   8       99.41       97.47      5.63 o 
  -1   4   8      285.12      280.31      6.74 o 
   0   4   8       12.72       11.54      1.75 o 
   1   4   8       11.26       14.01      2.57 o 
   2   4   8        1.14        2.18      2.97 o 
   3   4   8       28.98       33.09      6.86 o 
   4   4   8        4.87        9.72      3.51 o 
   5   4   8        0.00        2.20      3.38 o 
   6   4   8        1.49        2.58      3.71 o 
   7   4   8       14.44        8.23      5.94 o 
 -11   5   8        0.02        7.38      5.85 o 
 -10   5   8        2.98       -0.36      5.09 o 
  -9   5   8        0.03        1.35      3.55 o 
  -8   5   8        5.91        5.10      3.35 o 
  -7   5   8       16.10       19.82      3.77 o 
  -6   5   8      420.47      401.34     11.60 o 
  -5   5   8        4.02        2.04      2.67 o 
  -4   5   8      378.73      402.15     10.85 o 
  -3   5   8       40.45       50.20      4.44 o 
  -2   5   8      614.38      605.68     16.27 o 
  -1   5   8       39.16       44.53      2.83 o 
   0   5   8        1.45        3.48      2.59 o 
   1   5   8      193.04      198.03      7.52 o 
   2   5   8        2.83        0.55      3.06 o 
   3   5   8       20.05       18.74      4.28 o 
   4   5   8       77.78       81.17      6.37 o 
   5   5   8        0.00       -0.23      3.23 o 
   6   5   8        2.16        2.63      4.03 o 
   7   5   8        2.76        1.83      6.40 o 
 -10   6   8       29.20       26.35      6.37 o 
  -9   6   8       86.45       94.33      7.32 o 
  -8   6   8       96.61       94.23      9.77 o 
  -7   6   8       28.69       34.65      4.35 o 
  -6   6   8       65.01       69.11      5.09 o 
  -5   6   8       27.08       28.86      5.21 o 
  -4   6   8       20.62       22.08      3.57 o 
  -3   6   8        4.36        3.46      2.67 o 
  -2   6   8       61.51       64.73      5.88 o 
  -1   6   8       37.19       32.86      3.18 o 
   0   6   8       81.51       71.22      3.46 o 
   1   6   8      187.88      167.30     14.97 o 
   2   6   8      158.31      151.90     12.34 o 
   3   6   8       26.84       28.87      5.26 o 
   4   6   8       14.91        8.99      4.28 o 
   5   6   8        0.18        3.91      4.03 o 
   6   6   8       51.96       61.38      6.57 o 
   7   6   8       19.99       28.34      8.23 o 
 -10   7   8       15.66       25.19      6.63 o 
  -9   7   8       25.55       28.70      4.96 o 
  -8   7   8       90.20       83.38      6.12 o 
  -7   7   8       21.76       32.98      4.88 o 
  -6   7   8      151.41      153.35      7.29 o 
  -5   7   8      622.27      623.36     15.79 o 
  -4   7   8       36.89       34.30      3.82 o 
  -3   7   8      260.28      243.68     15.73 o 
  -2   7   8       91.78      102.96      8.86 o 
  -1   7   8       11.18       14.66      4.35 o 
   0   7   8      218.68      210.06      7.52 o 
   1   7   8        5.03        6.61      2.27 o 
   2   7   8      122.79      121.37      8.91 o 
   3   7   8        3.13        7.11      4.28 o 
   4   7   8       43.46       39.63      7.54 o 
   5   7   8        1.77        1.02      4.28 o 
   6   7   8        0.21       -3.72      4.49 o 
   7   7   8        1.80       -2.29      7.31 o 
 -10   8   8       19.40       15.94      7.20 o 
  -9   8   8       34.11       25.96      6.33 o 
  -8   8   8       27.38       32.95      6.48 o 
  -7   8   8      199.28      201.05     11.11 o 
  -6   8   8       58.06       68.43      5.53 o 
  -5   8   8       33.03       41.92      4.48 o 
  -4   8   8        1.37        4.74      3.27 o 
  -3   8   8      238.31      233.18      8.14 o 
  -2   8   8       95.84       97.20      6.48 o 
  -1   8   8      250.19      234.32     11.04 o 
   0   8   8      349.93      360.65     12.49 o 
   1   8   8      144.80      148.52      9.17 o 
   2   8   8       41.39       44.29      8.69 o 
   3   8   8       99.48      104.44      8.00 o 
   4   8   8       46.76       49.70      6.57 o 
   5   8   8       48.67       46.74      6.70 o 
   6   8   8       37.44       38.96      7.09 o 
  -9   9   8        3.88        5.32      5.46 o 
  -8   9   8       56.26       56.36      5.97 o 
  -7   9   8       35.61       41.28      5.34 o 
  -6   9   8      199.33      205.49     10.23 o 
  -5   9   8       10.48       11.63      5.01 o 
  -4   9   8      225.02      236.45     13.06 o 
  -3   9   8       41.98       42.76      5.04 o 
  -2   9   8        6.36        7.96      5.22 o 
  -1   9   8       71.74       69.82      5.85 o 
   0   9   8        2.60        3.10      2.71 o 
   1   9   8       13.95       13.76      9.60 o 
   2   9   8       48.50       42.46      6.40 o 
   3   9   8       16.09       15.34      9.60 o 
   4   9   8        2.11        4.14      5.03 o 
   5   9   8       22.16       42.02      8.46 o 
   6   9   8        8.21        2.50      5.79 o 
  -8  10   8       18.30       23.80      5.21 o 
  -7  10   8       35.32       41.36      5.48 o 
  -6  10   8        9.33       14.65      4.33 o 
  -5  10   8       85.70       91.29      6.39 o 
  -4  10   8      467.75      468.45     15.78 o 
  -3  10   8      475.57      482.12     20.11 o 
  -2  10   8       25.50       32.21      4.53 o 
  -1  10   8      124.16      119.15     11.14 o 
   0  10   8        1.32        3.32      3.15 o 
   1  10   8      199.47      189.33     11.30 o 
   2  10   8       35.27       43.71     16.91 o 
   3  10   8      121.01      128.38     28.57 o 
   4  10   8       32.51       34.85     11.66 o 
   5  10   8      115.62      119.71      9.96 o 
  -8  11   8       45.19       52.79      6.62 o 
  -7  11   8        0.23        7.62      4.84 o 
  -6  11   8       25.13       25.72      5.34 o 
  -5  11   8       26.70       26.32      4.90 o 
  -4  11   8        4.22        3.06      4.36 o 
  -3  11   8        6.22        6.06      4.12 o 
  -2  11   8        0.39        4.86      4.67 o 
  -1  11   8        4.34        8.43      3.60 o 
   0  11   8       15.80       16.05      5.65 o 
   1  11   8       29.06       34.95      6.77 o 
   2  11   8       20.21       18.92      7.54 o 
   3  11   8        0.26        3.45      5.71 o 
   4  11   8       32.00       49.66      9.83 o 
   5  11   8       20.58       16.91      9.60 o 
  -7  12   8       25.33       38.13      6.19 o 
  -6  12   8       57.03       57.77      6.51 o 
  -5  12   8       14.49       12.15      5.07 o 
  -4  12   8       28.17       29.29      5.16 o 
  -3  12   8       23.36       20.89      4.83 o 
  -2  12   8        0.43       -5.24      5.24 o 
  -1  12   8      147.85      148.19      8.27 o 
   0  12   8       67.43       53.68     10.74 o 
   1  12   8       18.17       15.77      6.47 o 
   2  12   8       74.00       81.19     11.89 o 
   3  12   8        0.11       -0.63      5.97 o 
   4  12   8       71.20       82.84      9.96 o 
  -6  13   8        0.02        5.49      7.31 o 
  -5  13   8       24.29       23.14      5.73 o 
  -4  13   8        5.64       12.95      4.87 o 
  -3  13   8        0.26        0.09      6.49 o 
  -2  13   8        1.71        3.56      3.97 o 
  -1  13   8        6.73        3.95      6.63 o 
   0  13   8        0.10       11.20      6.37 o 
   1  13   8        0.23       -2.06      5.82 o 
   2  13   8        0.02        3.31      6.25 o 
  -4  14   8        9.71        3.20      8.23 o 
  -3  14   8        1.09       -2.69      4.60 o 
  -2  14   8        2.18        3.03      4.60 o 
  -1  14   8       31.99       23.76      7.55 o 
   0  14   8        2.58        8.52      6.86 o 
 -11   1   9        0.44        3.74      5.77 o 
 -10   1   9       12.04       15.47      6.25 o 
  -9   1   9        5.22        3.55      3.04 o 
  -8   1   9        2.21        1.39      2.91 o 
  -7   1   9      168.03      156.59      6.42 o 
  -6   1   9      136.43      134.85      6.20 o 
  -5   1   9        1.72        4.14      2.81 o 
  -4   1   9        5.92        1.40      2.52 o 
  -3   1   9      267.75      257.62      8.61 o 
  -2   1   9      132.85      128.78      5.70 o 
  -1   1   9       95.03       89.12      5.18 o 
   0   1   9       50.80       50.42      2.62 o 
   1   1   9        7.55        6.95      1.32 o 
   2   1   9     1012.86      968.48     23.64 o 
   3   1   9      339.14      286.84     12.28 o 
   4   1   9       29.91       33.11      5.00 o 
   5   1   9        9.37        7.77      5.94 o 
   6   1   9       18.65       16.95      4.80 o 
 -11   2   9       39.18       50.21      7.53 o 
 -10   2   9       10.55       14.00      5.36 o 
  -9   2   9        4.69        7.62      3.04 o 
  -8   2   9      123.55      121.88      6.53 o 
  -7   2   9        3.09        2.78      3.29 o 
  -6   2   9      160.88      162.53      7.53 o 
  -5   2   9       36.27       25.62      3.91 o 
  -4   2   9      228.18      223.65      8.25 o 
  -3   2   9       39.26       23.45      3.43 o 
  -2   2   9        0.11       -2.42      2.42 o 
  -1   2   9      178.32      179.47      6.00 o 
   0   2   9      127.79      123.40      4.17 o 
   1   2   9      102.91       93.28      5.67 o 
   2   2   9        1.92        1.68      3.41 o 
   3   2   9      194.36      195.82      7.25 o 
   4   2   9       47.96       48.65      5.65 o 
   5   2   9       14.33       20.82      4.68 o 
   6   2   9       10.56       12.57      4.53 o 
 -11   3   9       36.23       36.76      7.03 o 
 -10   3   9       31.30       42.66      6.45 o 
  -9   3   9       56.38       53.53      6.48 o 
  -8   3   9      185.72      179.03      7.84 o 
  -7   3   9        7.03       12.62      3.61 o 
  -6   3   9       75.94       83.70      5.84 o 
  -5   3   9       74.79       86.70      5.57 o 
  -4   3   9      294.21      293.32      9.94 o 
  -3   3   9        1.13       -0.66      3.60 o 
  -2   3   9      520.15      508.63     16.42 o 
  -1   3   9      646.08      657.29     14.34 o 
   0   3   9       90.78       94.03      5.94 o 
   1   3   9       78.61       96.12      6.15 o 
   2   3   9       37.16       41.62      7.09 o 
   3   3   9       13.01       11.09      3.62 o 
   4   3   9       17.70       23.45      6.17 o 
   5   3   9       17.95       23.82      7.09 o 
   6   3   9        1.69        2.29      3.88 o 
 -10   4   9       63.34       65.34     12.61 o 
  -9   4   9       37.95       44.10      5.07 o 
  -8   4   9       36.61       45.03      6.40 o 
  -7   4   9      555.20      565.26     14.87 o 
  -6   4   9        4.44        3.07      3.50 o 
  -5   4   9        0.45       -1.19      3.84 o 
  -4   4   9       30.55       35.75      4.27 o 
  -3   4   9        9.29        3.33      3.48 o 
  -2   4   9      430.30      413.90     12.31 o 
  -1   4   9      301.71      299.58      8.01 o 
   0   4   9      176.54      169.54      7.55 o 
   1   4   9      226.89      232.15     10.09 o 
   2   4   9       79.48       83.69      6.15 o 
   3   4   9       37.24       41.30      4.82 o 
   4   4   9       19.26       18.18      6.40 o 
   5   4   9       51.89       60.45      6.12 o 
   6   4   9       14.01       20.56      5.00 o 
 -10   5   9        9.02        7.16      5.98 o 
  -9   5   9      211.68      214.10      9.19 o 
  -8   5   9      166.23      171.78      7.98 o 
  -7   5   9       53.27       56.71      5.20 o 
  -6   5   9       60.64       62.43      5.00 o 
  -5   5   9       20.56       21.41      6.73 o 
  -4   5   9      115.95      126.45      9.42 o 
  -3   5   9      176.83      183.54      7.81 o 
  -2   5   9      116.35      123.14      6.32 o 
  -1   5   9      243.08      218.33      9.53 o 
   0   5   9      313.18      293.94     12.09 o 
   1   5   9      107.35      103.67      7.02 o 
   2   5   9       58.60       67.80     15.09 o 
   3   5   9        9.52        7.16      3.71 o 
   4   5   9       31.23       38.44      6.17 o 
   5   5   9       22.89       27.89      7.77 o 
   6   5   9       25.21       19.52      4.94 o 
 -10   6   9        0.15       -4.35      5.21 o 
  -9   6   9       19.93       34.58      7.06 o 
  -8   6   9        9.36       13.66      4.05 o 
  -7   6   9        1.99        6.06      3.57 o 
  -6   6   9      477.08      492.80     14.78 o 
  -5   6   9        0.07       -1.35      4.16 o 
  -4   6   9      209.05      222.77      9.12 o 
  -3   6   9       39.33       44.88      4.87 o 
  -2   6   9        1.19        0.10      2.99 o 
  -1   6   9       46.21       48.86      4.64 o 
   0   6   9       21.57       23.15      2.91 o 
   1   6   9       31.65       35.82      5.27 o 
   2   6   9      276.84      280.01     12.17 o 
   3   6   9      129.56      121.61     13.03 o 
   4   6   9        9.70        9.80      4.61 o 
   5   6   9       23.69       21.95      4.94 o 
   6   6   9       24.52       15.54      7.77 o 
 -10   7   9       39.61       40.20      7.46 o 
  -9   7   9       13.24       13.92      4.77 o 
  -8   7   9        2.96        4.02      4.55 o 
  -7   7   9        3.64        6.73      3.85 o 
  -6   7   9       39.73       43.62      4.93 o 
  -5   7   9      115.12      117.07     10.49 o 
  -4   7   9       14.66       14.51      3.43 o 
  -3   7   9       47.29       40.73      5.05 o 
  -2   7   9       20.79       22.29      4.16 o 
  -1   7   9       58.09       57.62     15.77 o 
   0   7   9        0.00        0.99      2.50 o 
   1   7   9       61.96       53.52      7.77 o 
   2   7   9       28.16       35.49      5.59 o 
   3   7   9       53.36       61.63      6.70 o 
   4   7   9        4.97        9.14      7.31 o 
   5   7   9        3.33        9.11      5.05 o 
   6   7   9       29.33       20.57      9.14 o 
  -9   8   9        6.80        7.46      5.78 o 
  -8   8   9       12.63       16.44      4.50 o 
  -7   8   9       55.17       65.68      5.83 o 
  -6   8   9       27.48       28.04      4.61 o 
  -5   8   9        5.47        3.13      3.53 o 
  -4   8   9       72.59       74.16      9.86 o 
  -3   8   9       33.39       42.21      5.75 o 
  -2   8   9        0.00        4.45      4.45 o 
  -1   8   9       24.57       25.00      4.71 o 
   0   8   9       13.39        6.60      4.35 o 
   1   8   9       96.80       91.14      7.74 o 
   2   8   9        6.35        4.81      4.61 o 
   3   8   9        1.30        2.62      4.61 o 
   4   8   9       12.87       17.95      5.59 o 
   5   8   9        0.15       10.53      5.38 o 
  -9   9   9        2.34       -9.60      9.60 o 
  -8   9   9       14.60        7.90      4.62 o 
  -7   9   9        1.16        3.75      4.24 o 
  -6   9   9       75.81       82.84      6.40 o 
  -5   9   9      196.31      202.98      8.49 o 
  -4   9   9       21.32       20.90      4.05 o 
  -3   9   9      220.75      228.86     12.80 o 
  -2   9   9       19.11       15.67      5.33 o 
  -1   9   9        7.59        8.75      3.55 o 
   0   9   9        5.33       15.77      6.17 o 
   1   9   9        1.96       11.25      4.82 o 
   2   9   9        3.35        6.92      4.82 o 
   3   9   9        4.19       -2.01      4.49 o 
   4   9   9        0.84       19.73      5.92 o 
   5   9   9       12.05        9.61      8.91 o 
  -8  10   9        0.32        0.16      4.71 o 
  -7  10   9        1.29        6.92      4.57 o 
  -6  10   9        3.04        1.37      4.19 o 
  -5  10   9        0.82        2.27      3.93 o 
  -4  10   9      278.66      285.82     10.24 o 
  -3  10   9       23.78       42.93      6.94 o 
  -2  10   9       13.49        9.27      4.93 o 
  -1  10   9       70.03       89.30     11.43 o 
   0  10   9        1.89        6.73      5.33 o 
   1  10   9       49.35       45.55      8.69 o 
   2  10   9        7.38        4.25      5.33 o 
   3  10   9        0.67       -1.50      5.59 o 
   4  10   9        6.79       13.68      6.25 o 
  -7  11   9       32.42       36.12      7.59 o 
  -6  11   9       30.91       31.21      6.27 o 
  -5  11   9       26.56       29.95      5.10 o 
  -4  11   9       33.24       37.69      6.94 o 
  -3  11   9       52.69       58.80      5.97 o 
  -2  11   9       79.29       74.63      6.24 o 
  -1  11   9       19.75        9.49      5.47 o 
   0  11   9        9.39        6.33      6.86 o 
   1  11   9       28.46       37.91     11.43 o 
   2  11   9        0.92       10.74      6.17 o 
   3  11   9       79.38       75.07      9.22 o 
  -6  12   9       15.26       19.05      6.44 o 
  -5  12   9       20.70       28.78      7.22 o 
  -4  12   9       25.00       16.41      6.45 o 
  -3  12   9        0.88       -3.11      3.87 o 
  -2  12   9        9.16        5.08      5.47 o 
  -1  12   9        3.15       12.55      6.57 o 
   0  12   9       48.95       42.74     17.37 o 
   1  12   9       15.70       22.71      7.09 o 
   2  12   9        4.35        5.54      6.62 o 
  -4  13   9       23.78       41.55      6.29 o 
  -3  13   9       20.23       19.41      5.36 o 
  -2  13   9        8.54       20.61      7.02 o 
  -1  13   9      119.45      118.44     10.93 o 
   0  13   9       29.00       28.32      7.47 o 
 -10   0  10        0.76        1.83      9.60 o 
  -9   0  10       14.30        9.51      5.94 o 
  -8   0  10        6.37       11.02      4.80 o 
  -7   0  10      713.55      716.93     24.39 o 
  -6   0  10       95.91       97.15      8.23 o 
  -5   0  10      177.72      170.59     10.74 o 
  -4   0  10      493.80      471.10     38.17 o 
  -3   0  10       15.37       11.74      5.03 o 
  -2   0  10      556.93      562.09     18.86 o 
  -1   0  10       47.17       46.96      7.31 o 
   0   0  10       29.07       23.98      3.62 o 
   1   0  10        4.19        3.25      2.70 o 
   2   0  10      189.26      181.03     14.17 o 
   3   0  10        1.32       -1.37      5.94 o 
   4   0  10       53.30       38.86      8.23 o 
   5   0  10        5.41        7.31      6.86 o 
   6   0  10       62.81       55.77      9.14 o 
 -10   1  10       48.75       52.06      8.66 o 
  -9   1  10      163.16      170.27      7.45 o 
  -8   1  10       35.57       41.08      5.87 o 
  -7   1  10      189.10      180.16      7.15 o 
  -6   1  10      198.53      199.98      7.36 o 
  -5   1  10      231.21      231.93      7.64 o 
  -4   1  10      214.95      198.84      6.79 o 
  -3   1  10      181.49      172.59      6.93 o 
  -2   1  10      120.86      112.47      4.91 o 
  -1   1  10       72.51       72.95      3.96 o 
   0   1  10       63.76       72.24      5.08 o 
   1   1  10      259.86      263.97      8.81 o 
   2   1  10        7.26       -3.45      5.26 o 
   3   1  10       75.59       77.93      6.94 o 
   4   1  10      258.82      263.16     12.44 o 
   5   1  10      215.69      216.44     12.11 o 
   6   1  10       42.12       41.72      5.97 o 
 -10   2  10        5.90        3.68      6.25 o 
  -9   2  10       11.13       12.28      3.81 o 
  -8   2  10        2.72        2.20      3.26 o 
  -7   2  10       37.19       28.90      4.80 o 
  -6   2  10      127.25      132.56     10.35 o 
  -5   2  10        0.69       -2.85      2.85 o 
  -4   2  10       38.30       30.44      8.47 o 
  -3   2  10      105.85       95.54      5.49 o 
  -2   2  10       98.29       98.56      6.62 o 
  -1   2  10       14.27       14.39      2.98 o 
   0   2  10        0.05        0.65      2.35 o 
   1   2  10       60.90       57.65      5.59 o 
   2   2  10       31.67       29.55      9.66 o 
   3   2  10       11.07       11.43      5.03 o 
   4   2  10        3.29       -4.11      4.11 o 
   5   2  10       37.64       28.60      5.65 o 
   6   2  10        6.19        6.16      8.91 o 
 -10   3  10       48.51       46.75      7.37 o 
  -9   3  10       48.36       51.07      5.89 o 
  -8   3  10        5.77        6.42      4.95 o 
  -7   3  10       16.14       14.17      4.02 o 
  -6   3  10       21.94       21.61      4.26 o 
  -5   3  10       38.65       37.32      4.75 o 
  -4   3  10       33.20       30.30      4.11 o 
  -3   3  10       14.76       13.00      4.05 o 
  -2   3  10       49.68       46.27      4.29 o 
  -1   3  10      412.42      442.02     12.70 o 
   0   3  10       42.02       36.99      3.62 o 
   1   3  10        5.30       12.55      3.89 o 
   2   3  10       82.28       82.15      6.17 o 
   3   3  10       92.08       99.97      7.74 o 
   4   3  10       33.69       25.62      5.33 o 
   5   3  10        0.19        0.18      4.03 o 
   6   3  10        0.36        2.74      6.86 o 
 -10   4  10        1.22        2.04      5.57 o 
  -9   4  10        1.09        6.43      4.08 o 
  -8   4  10        1.46        0.24      3.65 o 
  -7   4  10        9.06        8.70      3.93 o 
  -6   4  10        0.04        4.69      3.74 o 
  -5   4  10       14.42       14.25      5.26 o 
  -4   4  10        0.00        4.38      3.38 o 
  -3   4  10       11.70        9.36      3.41 o 
  -2   4  10       39.87       44.22      5.63 o 
  -1   4  10        3.96        7.17      3.52 o 
   0   4  10       94.77       92.27      6.70 o 
   1   4  10       24.22       24.50     10.06 o 
   2   4  10        0.04        1.25      3.62 o 
   3   4  10        0.00        2.87      3.51 o 
   4   4  10        2.52        1.83      8.00 o 
   5   4  10        1.28        8.23      5.03 o 
   6   4  10        1.05        8.69      7.31 o 
 -10   5  10       14.06       17.86      6.31 o 
  -9   5  10       16.74       15.16      4.48 o 
  -8   5  10       73.03       77.38      6.22 o 
  -7   5  10       85.41       79.17      6.06 o 
  -6   5  10       10.94       12.40      4.21 o 
  -5   5  10        0.21        1.54      3.53 o 
  -4   5  10        2.12        6.04      4.07 o 
  -3   5  10        0.07        2.22      3.32 o 
  -2   5  10      167.79      172.34      7.64 o 
  -1   5  10       73.43       64.98      4.96 o 
   0   5  10       29.94       34.10      4.94 o 
   1   5  10       50.50       51.03      5.49 o 
   2   5  10       21.30       14.79      5.71 o 
   3   5  10        0.00        3.43      4.06 o 
   4   5  10       16.19       20.57      8.23 o 
   5   5  10        3.20        9.09      5.05 o 
   6   5  10        2.70       -5.03      6.86 o 
  -9   6  10        0.39        5.24      4.45 o 
  -8   6  10       15.00       17.59      4.48 o 
  -7   6  10        0.27        5.47      3.79 o 
  -6   6  10       26.46       25.28      4.38 o 
  -5   6  10        0.31       -0.45      3.75 o 
  -4   6  10        0.58       -2.30      3.77 o 
  -3   6  10       16.05       12.80      3.74 o 
  -2   6  10        0.20        3.45      3.48 o 
  -1   6  10        0.01        4.88      3.09 o 
   0   6  10       12.06       12.64      7.09 o 
   1   6  10        0.94        1.41      3.89 o 
   2   6  10        7.64        8.75      4.39 o 
   3   6  10       47.17       43.64      6.04 o 
   4   6  10       44.60       46.63     10.06 o 
   5   6  10        1.38        1.37      7.31 o 
  -9   7  10       64.84       58.71      6.50 o 
  -8   7  10       11.43        9.20      4.70 o 
  -7   7  10       18.15       23.83      4.71 o 
  -6   7  10      161.00      161.59      7.89 o 
  -5   7  10       82.53      100.17      7.42 o 
  -4   7  10        0.31        1.45      3.80 o 
  -3   7  10      312.71      340.80     14.86 o 
  -2   7  10      149.32      139.11      7.54 o 
  -1   7  10      183.19      172.32     13.94 o 
   0   7  10      150.96      145.10     12.80 o 
   1   7  10        1.55        9.51      4.72 o 
   2   7  10       78.47       71.31      7.14 o 
   3   7  10       12.19       16.58      7.09 o 
   4   7  10        3.74       -2.29      7.77 o 
   5   7  10        1.43        2.29      8.23 o 
  -8   8  10        0.03        3.05      4.38 o 
  -7   8  10       12.87       10.76      4.44 o 
  -6   8  10        0.30       -3.45      3.77 o 
  -5   8  10        2.54        3.90      4.35 o 
  -4   8  10       58.32       53.77      6.21 o 
  -3   8  10        6.61       13.67      4.39 o 
  -2   8  10       29.72       26.85      4.89 o 
  -1   8  10        1.45        1.47      4.49 o 
   0   8  10       10.10        6.48      8.46 o 
   1   8  10        2.83        5.64      4.68 o 
   2   8  10       57.60       61.70      7.14 o 
   3   8  10        5.71        3.80      5.00 o 
   4   8  10        1.64        6.25      5.33 o 
  -8   9  10       55.82       49.17      8.18 o 
  -7   9  10       53.50       50.45      6.03 o 
  -6   9  10      176.07      190.74     16.43 o 
  -5   9  10       17.91       25.01      5.15 o 
  -4   9  10      279.58      296.88     12.31 o 
  -3   9  10      268.15      296.73     12.09 o 
  -2   9  10      106.66      113.69      7.04 o 
  -1   9  10        0.22       -5.49      5.49 o 
   0   9  10       23.26       27.18      5.71 o 
   1   9  10      157.17      193.62     17.14 o 
   2   9  10       30.86       36.81      6.81 o 
   3   9  10        8.59       14.90      6.15 o 
   4   9  10       36.65       49.88      7.80 o 
  -7  10  10        3.09        8.73      4.78 o 
  -6  10  10       10.05        9.30      4.48 o 
  -5  10  10       14.70        9.83      5.02 o 
  -4  10  10        5.30        9.49      5.10 o 
  -3  10  10       10.94        7.05      5.47 o 
  -2  10  10        2.37        7.40      5.27 o 
  -1  10  10       58.52       69.08      8.33 o 
   0  10  10       30.54       37.65      6.70 o 
   1  10  10       24.48       14.80      5.92 o 
   2  10  10        2.86       -0.14      8.46 o 
   3  10  10        2.33        1.49      5.92 o 
  -6  11  10       58.59       69.02      8.16 o 
  -5  11  10       51.21       35.78      6.65 o 
  -4  11  10      141.79      146.41     25.60 o 
  -3  11  10       15.79       16.74      8.00 o 
  -2  11  10        2.63        6.10      5.59 o 
  -1  11  10       16.55       21.61     13.71 o 
   0  11  10        0.06        0.64      5.65 o 
   1  11  10        0.15       -1.91      5.47 o 
   2  11  10       54.25       61.76      8.66 o 
  -4  12  10        0.53        4.49      4.77 o 
  -3  12  10        0.83       -5.38      5.38 o 
  -2  12  10       38.37       43.48      8.20 o 
  -1  12  10       18.44       14.17      6.47 o 
   0  12  10        7.44        3.93      6.30 o 
 -10   1  11       46.89       59.89     14.86 o 
  -9   1  11        7.39        6.07      3.85 o 
  -8   1  11      136.21      132.68      6.74 o 
  -7   1  11        1.20        6.63      5.01 o 
  -6   1  11      157.99      143.56      9.44 o 
  -5   1  11       30.57       30.40      3.80 o 
  -4   1  11      238.05      235.12      7.77 o 
  -3   1  11        3.97        9.81      2.67 o 
  -2   1  11        6.71        7.06      2.55 o 
  -1   1  11       52.56       46.27      3.53 o 
   0   1  11        5.28        9.72      3.53 o 
   1   1  11       20.17       14.63      4.53 o 
   2   1  11        0.70       -0.40      4.34 o 
   3   1  11        9.05       10.44      4.68 o 
   4   1  11      514.47      506.19     36.34 o 
   5   1  11        7.20        4.60      6.17 o 
 -10   2  11        0.46        3.55      4.75 o 
  -9   2  11        1.27        5.59      5.94 o 
  -8   2  11       13.05        8.40      3.54 o 
  -7   2  11       31.98       33.64      4.40 o 
  -6   2  11       61.66       69.05      5.84 o 
  -5   2  11        0.95        9.79      3.74 o 
  -4   2  11       43.01       42.35      4.92 o 
  -3   2  11        0.18       -3.28      3.28 o 
  -2   2  11       21.79       19.91      3.60 o 
  -1   2  11       26.87       22.75      3.10 o 
   0   2  11        9.29       10.02      5.38 o 
   1   2  11        6.71        3.52      4.80 o 
   2   2  11       11.53        5.84      7.31 o 
   3   2  11        8.37       15.83      5.27 o 
   4   2  11       18.40       12.17      7.31 o 
   5   2  11        4.20        1.25      4.35 o 
  -9   3  11       56.38       56.97      6.53 o 
  -8   3  11       18.27       23.24      4.94 o 
  -7   3  11      150.90      172.65     12.00 o 
  -6   3  11      183.80      207.19      9.36 o 
  -5   3  11        0.25        9.17      3.80 o 
  -4   3  11       83.70       76.86      5.79 o 
  -3   3  11       89.76       95.51      7.53 o 
  -2   3  11      132.46      128.07      6.56 o 
  -1   3  11       70.08       70.10      6.37 o 
   0   3  11      163.23      166.59      8.90 o 
   1   3  11       98.88       91.35      6.77 o 
   2   3  11      112.47      116.13      8.56 o 
   3   3  11      119.30      111.22      8.56 o 
   4   3  11       10.92       12.84      9.60 o 
   5   3  11       14.23       20.59      5.50 o 
  -9   4  11       24.52       24.62      5.88 o 
  -8   4  11       39.83       37.01      5.65 o 
  -7   4  11       22.56       12.83      4.53 o 
  -6   4  11       28.98       17.27      4.54 o 
  -5   4  11      102.28       97.02      7.35 o 
  -4   4  11       18.71       21.40      4.23 o 
  -3   4  11        0.47        3.95      3.51 o 
  -2   4  11       39.69       43.20      4.63 o 
  -1   4  11      290.03      301.26     17.37 o 
   0   4  11        2.21        2.17      3.72 o 
   1   4  11        1.10        5.03      5.49 o 
   2   4  11       26.97       30.63      8.69 o 
   3   4  11       26.00       23.65      5.82 o 
   4   4  11        3.88        1.15      4.68 o 
   5   4  11        4.69        3.20      6.40 o 
  -9   5  11       63.81       77.17      7.63 o 
  -8   5  11       30.94       42.96      6.16 o 
  -7   5  11      137.62      146.88      8.72 o 
  -6   5  11      121.30      158.36      8.88 o 
  -5   5  11       63.37       70.93      6.16 o 
  -4   5  11       95.35       93.93      6.62 o 
  -3   5  11       57.39       66.70      5.70 o 
  -2   5  11      171.12      167.55      7.81 o 
  -1   5  11      140.27      140.84      9.83 o 
   0   5  11       76.74       79.53     12.34 o 
   1   5  11      102.30      101.55     15.09 o 
   2   5  11       81.49       85.83      7.25 o 
   3   5  11       50.90       68.11     11.43 o 
   4   5  11       13.89       11.59      5.14 o 
   5   5  11        8.99       10.41      5.38 o 
  -9   6  11        4.52        6.88      4.72 o 
  -8   6  11        6.28        7.24      4.46 o 
  -7   6  11        8.62        4.63      4.85 o 
  -6   6  11        0.47        1.03      4.31 o 
  -5   6  11      225.81      201.71     12.42 o 
  -4   6  11       22.44       18.88      4.74 o 
  -3   6  11       92.28       92.56      6.64 o 
  -2   6  11        0.02       -1.14      5.26 o 
  -1   6  11       22.65       13.53      5.49 o 
   0   6  11       21.58       15.57      4.72 o 
   1   6  11       11.24       20.22      6.86 o 
   2   6  11        8.04        9.54      4.94 o 
   3   6  11       13.81        2.29      8.23 o 
   4   6  11        0.02        6.40      8.69 o 
  -8   7  11       51.56       59.91      6.30 o 
  -7   7  11      110.14      119.38      8.65 o 
  -6   7  11       16.56       12.72      7.63 o 
  -5   7  11       40.66       50.36      9.93 o 
  -4   7  11        2.22        8.71      4.44 o 
  -3   7  11       58.95       69.94      6.68 o 
  -2   7  11        1.80        3.10      4.28 o 
  -1   7  11       35.17       33.47      8.23 o 
   0   7  11       20.78       16.50      5.14 o 
   1   7  11       25.69       21.74     10.29 o 
   2   7  11       24.61       23.07      5.59 o 
   3   7  11       45.86       47.09     10.51 o 
   4   7  11        3.26        3.20      8.69 o 
  -7   8  11        0.26       -3.27      3.99 o 
  -6   8  11        1.64       -3.26      4.79 o 
  -5   8  11      119.67      112.89      8.19 o 
  -4   8  11       57.52       59.95      6.75 o 
  -3   8  11        1.96        1.54      4.68 o 
  -2   8  11        1.12       -1.15      4.68 o 
  -1   8  11       12.71       15.63      5.14 o 
   0   8  11        3.57        3.49      4.94 o 
   1   8  11       11.71        7.10      5.14 o 
   2   8  11       14.19       17.03      5.92 o 
   3   8  11       11.88       20.57     10.06 o 
  -7   9  11        2.16        4.61      6.85 o 
  -6   9  11        4.75       11.05      5.56 o 
  -5   9  11        5.88        6.00      6.45 o 
  -4   9  11        9.52       19.48      5.71 o 
  -3   9  11      146.06      125.90     10.01 o 
  -2   9  11       33.76       31.51      6.62 o 
  -1   9  11        0.93        5.94      5.17 o 
   0   9  11       32.14       30.57      6.77 o 
   1   9  11       44.18       51.04      7.41 o 
   2   9  11        1.03       -2.51      5.17 o 
  -6  10  11        3.04        4.09      5.72 o 
  -5  10  11        2.24        8.63      5.37 o 
  -4  10  11        4.72       15.34      8.91 o 
  -3  10  11       13.17       16.16      6.40 o 
  -2  10  11       23.05       15.74      6.12 o 
  -1  10  11        0.05       -2.04      5.27 o 
   0  10  11        2.12       10.88      5.79 o 
   1  10  11        2.92       -0.61      5.71 o 
  -4  11  11       72.40       61.08      8.85 o 
  -3  11  11       20.18       31.84      7.55 o 
  -2  11  11       11.62        7.99      6.30 o 
  -1  11  11        2.62        6.59      6.15 o 
  -9   0  12      159.46      188.42     15.09 o 
  -8   0  12      168.78      174.33     11.58 o 
  -7   0  12       67.55       71.31     12.80 o 
  -6   0  12       35.28       34.09      6.30 o 
  -5   0  12      132.04      141.81      9.36 o 
  -4   0  12      177.31      186.58     10.18 o 
  -3   0  12      104.04      113.44      8.06 o 
  -2   0  12       11.16        7.77      4.20 o 
  -1   0  12       74.69       70.40     10.06 o 
   0   0  12        1.09       -5.49      5.49 o 
   1   0  12        5.90        3.66      6.40 o 
   2   0  12       17.97       15.54      7.77 o 
   3   0  12      116.87      107.89     12.80 o 
   4   0  12      196.83      189.72     16.00 o 
  -9   1  12       12.74       17.21      4.49 o 
  -8   1  12       37.35       40.76      6.09 o 
  -7   1  12        1.43        2.10      3.65 o 
  -6   1  12        0.01        3.29      3.37 o 
  -5   1  12      171.75      156.00      6.85 o 
  -4   1  12      147.29      139.43      6.44 o 
  -3   1  12       70.23       67.00      5.28 o 
  -2   1  12       58.26       53.97      4.19 o 
  -1   1  12       60.99       54.57      4.91 o 
   0   1  12       21.63       19.12      5.33 o 
   1   1  12       23.85       27.74      5.65 o 
   2   1  12       13.55       16.09      5.65 o 
   3   1  12       47.80       63.10     11.66 o 
   4   1  12        6.28       17.98      5.97 o 
  -9   2  12       21.75       28.26      5.28 o 
  -8   2  12        7.97        8.24      4.02 o 
  -7   2  12        5.81        5.14      3.63 o 
  -6   2  12      133.91      133.06      6.65 o 
  -5   2  12      116.50      127.44      7.68 o 
  -4   2  12      110.18      112.42     10.29 o 
  -3   2  12        2.69        6.57      3.05 o 
  -2   2  12       85.53       79.53      4.80 o 
  -1   2  12        0.75       -1.75      2.88 o 
   0   2  12        1.36       -3.31      6.86 o 
   1   2  12        0.09        0.38      4.68 o 
   2   2  12        0.00        8.17      4.82 o 
   3   2  12       78.18       71.22      8.06 o 
   4   2  12        1.80       11.66      5.50 o 
  -9   3  12       10.63       10.49      4.50 o 
  -8   3  12       18.38       21.20      4.47 o 
  -7   3  12       40.52       45.14      6.03 o 
  -6   3  12       20.81       21.66      4.87 o 
  -5   3  12       34.62       35.75      6.49 o 
  -4   3  12        4.43        3.27      3.80 o 
  -3   3  12       77.06       67.14      5.61 o 
  -2   3  12       43.11       29.04      5.33 o 
  -1   3  12        3.62       -1.22      4.57 o 
   0   3  12       14.62        6.53      4.68 o 
   1   3  12       48.33       51.68      6.90 o 
   2   3  12        9.17       12.46     14.17 o 
   3   3  12        2.12        1.31      5.14 o 
   4   3  12       12.16       11.01      9.37 o 
  -8   4  12        2.15        5.38      4.62 o 
  -7   4  12        0.33        0.48      4.27 o 
  -6   4  12        2.30        2.11      5.02 o 
  -5   4  12       31.14       27.43      4.98 o 
  -4   4  12       18.42       16.35      4.29 o 
  -3   4  12        2.70        3.84      3.80 o 
  -2   4  12       24.58       21.30      5.00 o 
  -1   4  12        0.04        3.11      4.03 o 
   0   4  12       17.18        9.21      4.61 o 
   1   4  12        0.34       -1.37      6.40 o 
   2   4  12        4.15        6.15      5.00 o 
   3   4  12        0.36        0.87      5.00 o 
   4   4  12        3.30       -4.59      5.33 o 
  -8   5  12        0.39       -1.91      4.72 o 
  -7   5  12        0.65       -2.09      4.34 o 
  -6   5  12        9.66        7.79      4.80 o 
  -5   5  12      116.24      113.02      7.75 o 
  -4   5  12        0.23        0.73      4.80 o 
  -3   5  12       48.03       54.74      6.77 o 
  -2   5  12       32.99       30.33      5.79 o 
  -1   5  12        2.18        0.58      4.35 o 
   0   5  12        0.07        1.96      4.35 o 
   1   5  12        0.14       -4.11      6.40 o 
   2   5  12        1.91       -5.49      6.40 o 
   3   5  12       20.51       16.58     11.89 o 
  -7   6  12        3.56        4.58      5.02 o 
  -6   6  12        1.81        0.12      6.54 o 
  -5   6  12        0.03       -4.23      4.23 o 
  -4   6  12       14.17       10.10      4.58 o 
  -3   6  12       29.12       26.92      5.79 o 
  -2   6  12       65.11       72.93      7.68 o 
  -1   6  12       28.13       19.10      5.59 o 
   0   6  12       11.41        2.02      5.03 o 
   1   6  12        0.18       -5.49      6.86 o 
   2   6  12        2.95       11.89      8.23 o 
   3   6  12        0.07        6.40      8.69 o 
  -7   7  12       27.27       22.31      7.99 o 
  -6   7  12       72.28       77.53     10.28 o 
  -5   7  12        1.48        8.21      4.96 o 
  -4   7  12       45.07       42.64      7.22 o 
  -3   7  12       34.31       34.73      6.77 o 
  -2   7  12       13.03       14.64     10.51 o 
  -1   7  12       61.23       66.93      7.47 o 
   0   7  12       15.63       20.10      9.14 o 
   1   7  12       21.10       34.44      6.57 o 
   2   7  12       71.38      102.40     14.63 o 
  -6   8  12       38.76       28.92      6.57 o 
  -5   8  12        1.68        4.01      6.23 o 
  -4   8  12        4.27        7.75      5.97 o 
  -3   8  12       31.37       33.96      7.54 o 
  -2   8  12      128.05      146.36     14.63 o 
  -1   8  12       39.89       33.31      6.70 o 
   0   8  12        3.76        6.45      5.71 o 
   1   8  12       22.11       18.94     11.43 o 
  -5   9  12       69.43       79.52      9.86 o 
  -4   9  12       72.89      106.11     10.15 o 
  -3   9  12        1.26       -0.35      5.38 o 
  -2   9  12       60.13       73.18      8.66 o 
  -1   9  12      109.97      123.56     10.28 o 
   0   9  12       16.22       21.47      6.63 o 
  -8   1  13        4.68       13.10      4.82 o 
  -7   1  13        6.20       11.78      4.17 o 
  -6   1  13      177.06      190.02      8.14 o 
  -5   1  13       34.96       35.39      8.18 o 
  -4   1  13       15.30       15.60      3.71 o 
  -3   1  13       11.62        4.62      4.64 o 
  -2   1  13       25.04       14.55      5.49 o 
  -1   1  13        8.72        5.67      4.68 o 
   0   1  13        1.12        3.20      4.85 o 
   1   1  13        0.07       -2.06      4.85 o 
   2   1  13        0.01        1.99      5.14 o 
   3   1  13       41.25       53.43      7.74 o 
  -8   2  13       12.69       21.21      5.28 o 
  -7   2  13       33.93       33.13      5.54 o 
  -6   2  13        4.88        1.00      3.84 o 
  -5   2  13       29.97       42.65      4.88 o 
  -4   2  13       16.47        9.91      4.66 o 
  -3   2  13       31.51       33.44      4.83 o 
  -2   2  13        4.48        7.97      3.60 o 
  -1   2  13        4.66        3.33      4.57 o 
   0   2  13       61.75       70.47      8.08 o 
   1   2  13       43.30       39.29      7.11 o 
   2   2  13        2.35        2.84      5.33 o 
  -7   3  13       19.77       23.27      4.68 o 
  -6   3  13        4.00        6.32      3.93 o 
  -5   3  13       59.86       69.83      9.17 o 
  -4   3  13       24.80       19.36      4.75 o 
  -3   3  13        0.04        2.25      4.30 o 
  -2   3  13        0.02        3.62      4.86 o 
  -1   3  13        8.45       -1.12      4.28 o 
   0   3  13        2.24        1.78      7.09 o 
   1   3  13       29.47       31.63     12.80 o 
   2   3  13       25.75       37.24      6.77 o 
  -7   4  13       33.77       43.59      6.83 o 
  -6   4  13       45.42       53.48      7.54 o 
  -5   4  13       63.27       75.28      7.00 o 
  -4   4  13       69.10       79.08      8.23 o 
  -3   4  13       40.83       56.04      8.91 o 
  -2   4  13      140.18      130.76     16.91 o 
  -1   4  13       39.26       45.26     10.06 o 
   0   4  13        5.19        9.36      4.94 o 
   1   4  13       77.08       87.46     15.31 o 
   2   4  13       21.83       24.45      6.44 o 
  -7   5  13        2.29        7.22      6.43 o 
  -6   5  13       16.81       28.06      5.83 o 
  -5   5  13       13.53       14.02      6.00 o 
  -4   5  13       11.29       14.35      5.65 o 
  -3   5  13        5.68        9.44      5.00 o 
  -2   5  13        4.58       -2.43      4.49 o 
  -1   5  13        9.93       14.60      5.14 o 
   0   5  13       10.48       16.46      8.23 o 
   1   5  13       12.33       16.91      9.14 o 
  -6   6  13      123.76      137.62      9.42 o 
  -5   6  13        3.18        6.81      5.97 o 
  -4   6  13        4.58        8.46      5.50 o 
  -3   6  13       92.18      110.80     19.66 o 
  -2   6  13        2.89        5.03      5.17 o 
  -1   6  13       65.14       63.49      7.58 o 
   0   6  13       44.89       35.20     10.51 o 
   1   6  13        0.91       -1.83      8.69 o 
  -5   7  13       23.97       23.99      6.81 o 
  -4   7  13        2.79        4.35      5.59 o 
  -3   7  13       21.03       28.34      6.62 o 
  -2   7  13        0.00       -2.96      4.82 o 
  -1   7  13        0.01        1.70      5.14 o 
   0   7  13        0.12        3.66      8.23 o 
  -6   0  14       64.44       72.10      8.53 o 
  -5   0  14      330.86      323.14     15.51 o 
  -4   0  14      188.94      151.32     15.09 o 
  -3   0  14       19.67        7.77      7.77 o 
  -2   0  14       62.76       63.09     10.97 o 
  -1   0  14       62.37       64.91     11.43 o 
   0   0  14        4.90       10.51      7.77 o 
  -6   1  14        4.16        4.84      4.26 o 
  -5   1  14       39.27       40.96      5.30 o 
  -4   1  14       38.22       36.78      5.45 o 
  -3   1  14        0.01       -4.53      4.53 o 
  -2   1  14        0.08        5.81      4.94 o 
  -1   1  14        1.30        4.01      5.00 o 
   0   1  14        3.93        5.03      7.54 o 
  -6   2  14       14.07       18.46      4.82 o 
  -5   2  14        0.03        3.19      4.24 o 
  -4   2  14       95.87      110.20      7.72 o 
  -3   2  14      142.95      132.17     10.02 o 
  -2   2  14       53.87       53.21      8.91 o 
  -1   2  14        4.52        2.08      4.94 o 
   0   2  14       30.14       35.68      6.79 o 
  -5   3  14        3.18        8.20      4.64 o 
  -4   3  14       28.74       19.38      4.92 o 
  -3   3  14       13.18        5.69      5.33 o 
  -2   3  14        1.21        6.98      4.94 o 
  -1   3  14        0.11       12.97      5.38 o 
   0   3  14        7.08       -3.20      5.00 o 
  -5   4  14        1.35       10.27      5.97 o 
  -4   4  14        0.13        6.86      5.82 o 
  -3   4  14       12.23       14.41      5.92 o 
  -2   4  14       10.12        5.61      5.27 o 
  -1   4  14        2.00       -2.06      8.46 o 
  -3   5  14        8.06        6.61      5.27 o 
  -2   5  14       13.97        8.69      8.23 o 
                                                 
